# Supplementary material for: Imaging Mass Cytometry and Single-Cell Genomics Reveal Differential Depletion and Repletion of B-Cell Populations Following Ofatumumab Treatment in Cynomolgus Monkeys
Source: Front Immunol. 2019 Jun 20;10:1340. doi: 10.3389/fimmu.2019.01340 (PMC6596277; doi:10.3389/fimmu.2019.01340)
Supplement: Supplementary file 2 [file Data_Sheet_2.xlsx]

## Sheet: Single cell mRNA analysis raw d
Cell Cluster	tsne_1	tsne_2	Time point	Animal	Sample ID	Gene	Value (LOG)
4	3.39045	-1.60925	D0	5563	Animal_5563_D0_1_C02	18S	3.07267
1	-7.15805	4.09821	D0	5563	Animal_5563_D0_1_C01	18S	3.23534
4	6.58988	0.773289	D0	5563	Animal_5563_D0_1_C49	18S	3.16677
1	-13.7406	4.74291	D0	5563	Animal_5563_D0_1_C51	18S	3.26216
1	-16.164	0.894296	D0	5563	Animal_5563_D0_1_C05	18S	3.10571
5	-0.777146	-11.8159	D0	5563	Animal_5563_D0_1_C52	18S	3.22691
5	4.08234	-16.99	D0	5563	Animal_5563_D0_1_C54	18S	2.98983
5	-16.6118	-12.4042	D0	5563	Animal_5563_D0_1_C09	18S	3.20463
1	-12.4381	1.55545	D0	5563	Animal_5563_D0_1_C55	18S	3.16492
1	-15.2507	3.55903	D0	5563	Animal_5563_D0_1_C57	18S	3.21066
1	-13.2307	3.05691	D0	5563	Animal_5563_D0_1_C12	18S	3.22596
1	-18.2271	-5.24308	D0	5563	Animal_5563_D0_1_C11	18S	3.29596
4	2.832	-3.07509	D0	5563	Animal_5563_D0_1_C10	18S	3.15981
1	-16.2396	2.48152	D0	5563	Animal_5563_D0_1_C58	18S	3.19339
4	-6.64668	-0.416081	D0	5563	Animal_5563_D0_1_C59	18S	3.05906
4	-1.76021	-2.29513	D0	5563	Animal_5563_D0_1_C60	18S	3.27477
4	3.16179	10.9668	D0	5563	Animal_5563_D0_1_C15	18S	3.23331
1	-20.378	4.09082	D0	5563	Animal_5563_D0_1_C14	18S	3.16742
1	-14.6871	-5.37821	D0	5563	Animal_5563_D0_1_C61	18S	2.89625
4	-0.955537	8.14564	D0	5563	Animal_5563_D0_1_C62	18S	3.16763
4	0.184514	11.7054	D0	5563	Animal_5563_D0_1_C63	18S	3.19984
4	-2.91738	1.36763	D0	5563	Animal_5563_D0_1_C18	18S	3.17238
5	-1.41513	-15.4639	D0	5563	Animal_5563_D0_1_C17	18S	2.94562
1	-14.4042	0.789909	D0	5563	Animal_5563_D0_1_C16	18S	3.31371
4	-5.36767	16.1881	D0	5563	Animal_5563_D0_1_C64	18S	3.24719
1	-2.99261	-3.75895	D0	5563	Animal_5563_D0_1_C66	18S	3.14218
1	-7.64502	4.96352	D0	5563	Animal_5563_D0_1_C21	18S	3.19869
4	-3.20373	-2.7104	D0	5563	Animal_5563_D0_1_C20	18S	3.01728
4	3.89823	6.48761	D0	5563	Animal_5563_D0_1_C19	18S	3.29944
1	-8.10972	1.16323	D0	5563	Animal_5563_D0_1_C67	18S	3.26662
1	1.10753	-5.29733	D0	5563	Animal_5563_D0_1_C69	18S	3.17679
4	6.80823	5.36198	D0	5563	Animal_5563_D0_1_C24	18S	3.15217
3	23.4395	-9.57492	D0	5563	Animal_5563_D0_1_C23	18S	3.19976
4	6.87102	-2.7122	D0	5563	Animal_5563_D0_1_C22	18S	3.05599
4	-3.47167	8.8843	D0	5563	Animal_5563_D0_1_C71	18S	3.26877
1	-12.5835	2.1349	D0	5563	Animal_5563_D0_1_C72	18S	3.44866
4	-3.96678	6.06039	D0	5563	Animal_5563_D0_1_C25	18S	3.13569
4	-2.82214	0.387702	D0	5563	Animal_5563_D0_1_C26	18S	3.27525
4	2.57939	5.38394	D0	5563	Animal_5563_D0_1_C27	18S	3.21198
1	-14.4095	1.79433	D0	5563	Animal_5563_D0_1_C75	18S	3.18497
4	-4.58712	6.62511	D0	5563	Animal_5563_D0_1_C74	18S	3.35261
4	9.40049	12.551	D0	5563	Animal_5563_D0_1_C73	18S	3.1612
4	-3.95522	-2.08477	D0	5563	Animal_5563_D0_1_C28	18S	3.18015
1	-14.4582	1.3007	D0	5563	Animal_5563_D0_1_C30	18S	3.1752
4	4.77642	2.18351	D0	5563	Animal_5563_D0_1_C78	18S	3.26995
1	-9.20968	7.26093	D0	5563	Animal_5563_D0_1_C77	18S	3.3064
1	-14.4482	7.26473	D0	5563	Animal_5563_D0_1_C76	18S	3.10445
4	3.08048	10.2955	D0	5563	Animal_5563_D0_1_C31	18S	3.1224
1	-13.4689	4.85849	D0	5563	Animal_5563_D0_1_C32	18S	3.194
4	2.66483	5.6794	D0	5563	Animal_5563_D0_1_C81	18S	3.17536
2	19.2347	-3.68228	D0	5563	Animal_5563_D0_1_C80	18S	2.97465
1	-12.2091	6.17186	D0	5563	Animal_5563_D0_1_C79	18S	3.10275
4	-3.1743	16.0897	D0	5563	Animal_5563_D0_1_C34	18S	3.13943
1	-14.9253	3.66718	D0	5563	Animal_5563_D0_1_C35	18S	3.26912
4	-13.8933	9.91742	D0	5563	Animal_5563_D0_1_C36	18S	3.22592
4	4.98959	0.730063	D0	5563	Animal_5563_D0_1_C84	18S	3.24741
1	-17.9349	5.45188	D0	5563	Animal_5563_D0_0_C82	18S	2.92401
4	4.13705	4.4409	D0	5563	Animal_5563_D0_1_C37	18S	3.16069
1	-16.0097	6.96191	D0	5563	Animal_5563_D0_1_C38	18S	3.24096
1	-13.5619	3.97874	D0	5563	Animal_5563_D0_1_C39	18S	3.17395
4	1.88489	5.16386	D0	5563	Animal_5563_D0_1_C87	18S	3.1838
1	-18.8956	7.20117	D0	5563	Animal_5563_D0_1_C86	18S	3.09747
4	5.23416	9.60851	D0	5563	Animal_5563_D0_1_C85	18S	3.09875
4	-3.18441	2.64967	D0	5563	Animal_5563_D0_1_C40	18S	3.14283
4	1.09675	7.8279	D0	5563	Animal_5563_D0_1_C41	18S	3.26236
4	-2.14744	8.62271	D0	5563	Animal_5563_D0_1_C42	18S	3.2353
1	-11.4629	-2.18946	D0	5563	Animal_5563_D0_1_C89	18S	3.35429
4	3.69149	5.23632	D0	5563	Animal_5563_D0_1_C88	18S	3.17046
4	2.54828	3.92334	D0	5563	Animal_5563_D0_1_C43	18S	3.08487
4	-0.946706	9.46064	D0	5563	Animal_5563_D0_1_C44	18S	3.21329
4	6.43914	5.26558	D0	5563	Animal_5563_D0_1_C45	18S	3.0715
4	1.24738	13.5803	D0	5563	Animal_5563_D0_1_C93	18S	3.07693
1	-13.9487	4.24325	D0	5563	Animal_5563_D0_1_C92	18S	3.43171
4	1.30895	-4.41438	D0	5563	Animal_5563_D0_1_C91	18S	3.21896
4	-2.48157	12.4381	D0	5563	Animal_5563_D0_1_C46	18S	3.13001
4	3.07502	5.95963	D0	5563	Animal_5563_D0_1_C48	18S	3.0607
4	-3.89164	7.62307	D0	5563	Animal_5563_D0_1_C96	18S	3.21009
4	1.37472	-1.74309	D0	5563	Animal_5563_D0_1_C95	18S	3.14572
4	0.779689	12.578	D0	5563	Animal_5563_D0_1_C94	18S	3.32088
1	-20.3777	4.08293	D21	5563	Animal 5563_D21_0_C03	18S	3.1249
4	3.38104	-1.63822	D21	5563	Animal_5563_D21_0_C02	18S	3.04882
1	-7.15125	4.09424	D21	5563	Animal_5563_D21_0_C01	18S	3.21418
4	3.16678	10.9328	D21	5563	Animal_5563_D21_0_C06	18S	3.20279
1	-16.2199	0.836962	D21	5563	Animal_5563_D21_0_C05	18S	3.09326
5	-16.6124	-12.4055	D21	5563	Animal_5563_D21_0_C09	18S	3.1507
1	-13.2423	2.80875	D21	5563	Animal_5563_D21_0_C12	18S	3.18821
1	-18.2402	-5.23537	D21	5563	Animal_5563_D21_0_C11	18S	3.30761
4	2.86492	-3.09559	D21	5563	Animal_5563_D21_0_C10	18S	3.16569
2	20.4411	-3.50884	D21	5563	Animal_5563_D21_1_C63	18S	2.9435
3	22.8024	-7.43863	D21	5563	Animal_5563_D21_1_C18	18S	2.86371
3	23.4141	-7.42173	D21	5563	Animal_5563_D21_1_C22	18S	2.84005
4	0.654537	4.05795	D21	5563	Animal_5563_D21_1_C31	18S	3.26184
3	23.3019	-6.61205	D21	5563	Animal_5563_D21_1_C83	18S	2.88738
3	13.2828	-8.86283	D21	5563	Animal_5563_D21_1_C38	18S	3.06922
3	22.2997	-7.10278	D21	5563	Animal_5563_D21_1_C87	18S	2.79845
3	22.5542	-7.35504	D21	5563	Animal_5563_D21_1_C43	18S	2.72254
2	16.9735	-3.79102	D21	5563	Animal_5563_D21_1_C45	18S	3.0218
3	23.4977	-8.41005	D21	5563	Animal_5563_D21_1_C92	18S	2.96857
2	19.2093	-1.95076	D21	5563	Animal_5563_D21_1_C46	18S	2.90015
1	10.3368	-7.93421	D21	5563	Animal_5563_D21_1_C48	18S	2.77882
5	12.467	9.02098	D21	5563	Animal_5563_D21_1_C95	18S	3.4052
3	16.5345	-8.75803	D90	5563	Animal 5563_D90_1_C03	18S	2.80991
1	-7.66172	15.6277	D90	5563	Animal_5563_D90_1_C02	18S	3.07133
4	5.32652	3.73332	D90	5563	Animal_5563_D90_1_C50	18S	3.03472
1	-9.76699	5.80987	D90	5563	Animal_5563_D90_1_C51	18S	3.15329
5	-9.39633	13.3453	D90	5563	Animal_5563_D90_1_C06	18S	3.16293
1	-3.78978	-5.09101	D90	5563	Animal_5563_D90_1_C05	18S	3.16121
4	-4.39705	8.03622	D90	5563	Animal_5563_D90_1_C04	18S	2.99449
1	-11.5496	1.90839	D90	5563	Animal_5563_D90_1_C52	18S	3.20598
1	-3.77126	-4.4753	D90	5563	Animal_5563_D90_1_C53	18S	3.10429
4	-6.74012	1.18068	D90	5563	Animal_5563_D90_1_C54	18S	3.15609
1	-18.6228	3.40151	D90	5563	Animal_5563_D90_1_C09	18S	3.01465
1	-15.6634	-0.23069	D90	5563	Animal_5563_D90_1_C07	18S	3.20495
1	-5.21138	-4.83734	D90	5563	Animal_5563_D90_1_C55	18S	3.1677
1	-15.2869	2.9837	D90	5563	Animal_5563_D90_1_C56	18S	3.10987
4	-2.08603	3.20557	D90	5563	Animal_5563_D90_1_C12	18S	3.02657
4	7.70653	1.05133	D90	5563	Animal_5563_D90_1_C11	18S	3.19741
4	4.45209	5.70025	D90	5563	Animal_5563_D90_1_C10	18S	3.13083
4	7.52665	9.04458	D90	5563	Animal_5563_D90_1_C58	18S	3.01687
4	-4.04535	-4.39452	D90	5563	Animal_5563_D90_1_C59	18S	3.17636
4	-0.823698	11.6082	D90	5563	Animal_5563_D90_1_C15	18S	3.15101
4	9.00125	8.88655	D90	5563	Animal_5563_D90_1_C14	18S	3.08999
1	-16.5919	8.22704	D90	5563	Animal_5563_D90_1_C13	18S	3.09575
4	14.936	6.44201	D90	5563	Animal_5563_D90_1_C61	18S	2.95709
4	10.2566	9.08522	D90	5563	Animal_5563_D90_1_C62	18S	3.05593
4	7.19548	9.60472	D90	5563	Animal_5563_D90_1_C63	18S	2.98531
2	18.9705	-0.0356238	D90	5563	Animal_5563_D90_1_C18	18S	2.8864
1	-14.6289	-1.20231	D90	5563	Animal_5563_D90_1_C17	18S	3.14899
4	2.15843	9.16388	D90	5563	Animal_5563_D90_1_C65	18S	3.07172
2	18.5916	-3.71662	D90	5563	Animal_5563_D90_1_C66	18S	3.06924
4	7.75106	7.71527	D90	5563	Animal_5563_D90_1_C21	18S	3.10794
1	-11.4664	4.26873	D90	5563	Animal_5563_D90_1_C20	18S	3.11562
4	2.72986	9.90794	D90	5563	Animal_5563_D90_1_C19	18S	3.03283
1	-12.307	0.775143	D90	5563	Animal_5563_D90_1_C24	18S	3.05951
4	-4.89393	9.10439	D90	5563	Animal_5563_D90_1_C23	18S	3.14152
3	21.899	-8.8868	D90	5563	Animal_5563_D90_1_C22	18S	2.83185
2	15.5791	-5.1793	D90	5563	Animal_5563_D90_1_C70	18S	2.86184
4	3.89667	7.76355	D90	5563	Animal_5563_D90_1_C71	18S	3.11223
1	-14.2959	-0.207587	D90	5563	Animal_5563_D90_1_C72	18S	3.05958
4	-6.67348	-0.240969	D90	5563	Animal_5563_D90_1_C25	18S	3.19654
1	-12.7128	-2.24433	D90	5563	Animal_5563_D90_1_C26	18S	3.08778
1	-5.41394	7.4072	D90	5563	Animal_5563_D90_1_C75	18S	3.10663
3	22.4934	-7.6387	D90	5563	Animal_5563_D90_1_C73	18S	2.78593
2	18.4021	-1.38076	D90	5563	Animal_5563_D90_1_C28	18S	2.99138
2	18.2765	-2.25581	D90	5563	Animal_5563_D90_1_C29	18S	2.88024
2	20.3492	-1.14872	D90	5563	Animal_5563_D90_1_C78	18S	2.81986
4	3.81743	6.41972	D90	5563	Animal_5563_D90_1_C77	18S	3.05227
1	-13.1006	2.84163	D90	5563	Animal_5563_D90_1_C32	18S	3.12358
4	-5.2969	-0.746423	D90	5563	Animal_5563_D90_1_C33	18S	3.15013
4	-12.1479	10.4893	D90	5563	Animal_5563_D90_1_C81	18S	3.12533
1	-16.6102	0.896351	D90	5563	Animal_5563_D90_1_C80	18S	3.23028
4	1.0089	9.17618	D90	5563	Animal_5563_D90_1_C79	18S	3.07514
2	18.1737	-1.35115	D90	5563	Animal_5563_D90_1_C34	18S	2.75827
1	-14.0812	2.54051	D90	5563	Animal_5563_D90_1_C36	18S	3.04462
1	-12.94	1.2647	D90	5563	Animal_5563_D90_1_C84	18S	3.21949
5	1.9079	-14.1617	D90	5563	Animal_5563_D90_?_C83	18S	2.73669
4	0.488792	1.13005	D90	5563	Animal_5563_D90_1_C37	18S	3.1229
3	21.9317	-6.48434	D90	5563	Animal_5563_D90_1_C38	18S	2.91314
3	22.0789	-5.77477	D90	5563	Animal_5563_D90_1_C39	18S	2.83278
4	9.3756	9.20009	D90	5563	Animal_5563_D90_1_C86	18S	3.03618
1	-12.6015	5.57343	D90	5563	Animal_5563_D90_1_C85	18S	3.14848
4	-3.57881	3.94869	D90	5563	Animal_5563_D90_1_C40	18S	3.21784
4	7.39278	8.60342	D90	5563	Animal_5563_D90_1_C41	18S	3.10877
3	24.145	-6.06687	D90	5563	Animal_5563_D90_1_C42	18S	2.80656
4	-2.6099	3.92181	D90	5563	Animal_5563_D90_1_C90	18S	3.04664
4	8.20275	7.12229	D90	5563	Animal_5563_D90_1_C89	18S	3.19264
3	21.9121	-7.99547	D90	5563	Animal_5563_D90_1_C88	18S	2.88087
1	-4.22824	-8.03198	D90	5563	Animal_5563_D90_1_C44	18S	3.10558
4	4.75085	4.03708	D90	5563	Animal_5563_D90_1_C45	18S	3.23013
1	-7.6909	18.7435	D90	5563	Animal_5563_D90_1_C93	18S	3.01015
4	7.37664	9.80231	D90	5563	Animal_5563_D90_1_C91	18S	3.17866
4	14.9738	6.41555	D90	5563	Animal_5563_D90_1_C47	18S	3.12702
4	5.19903	6.4222	D90	5563	Animal_5563_D90_1_C95	18S	3.10679
5	-3.5329	-9.22851	D0	5561	Animal 5561_D0_1_C03	18S	3.24092
1	-16.4903	-7.14126	D0	5561	Animal_5561_D0_1_C02	18S	3.14255
1	-7.65642	15.6044	D0	5561	Animal_5561_D0_0_C01	18S	3.07298
4	7.08262	5.44938	D0	5561	Animal_5561_D0_1_C49	18S	3.45507
4	-0.483226	-3.23777	D0	5561	Animal_5561_D0_1_C50	18S	2.93507
4	6.46154	8.89014	D0	5561	Animal_5561_D0_1_C06	18S	3.09737
4	-5.91058	0.487921	D0	5561	Animal_5561_D0_1_C04	18S	3.31684
4	2.1059	5.47534	D0	5561	Animal_5561_D0_1_C53	18S	3.18896
1	-16.5867	2.44679	D0	5561	Animal_5561_D0_1_C54	18S	2.8654
4	-2.17506	4.91234	D0	5561	Animal_5561_D0_1_C09	18S	3.26729
1	-13.5868	-3.24296	D0	5561	Animal_5561_D0_1_C08	18S	3.23248
1	6.0845	-10.7554	D0	5561	Animal_5561_D0_1_C55	18S	3.09294
1	-8.71972	0.10902	D0	5561	Animal_5561_D0_1_C57	18S	3.40556
1	-12.8757	-1.74318	D0	5561	Animal_5561_D0_1_C12	18S	3.23145
1	-3.97887	1.62935	D0	5561	Animal_5561_D0_1_C11	18S	3.02477
5	4.24199	-8.60231	D0	5561	Animal_5561_D0_1_C58	18S	3.17338
4	9.16448	-1.06226	D0	5561	Animal_5561_D0_1_C59	18S	3.26741
1	-6.84103	5.29399	D0	5561	Animal_5561_D0_1_C60	18S	3.29905
1	-2.13236	-6.05895	D0	5561	Animal_5561_D0_1_C15	18S	3.21065
1	-16.2759	-7.07806	D0	5561	Animal_5561_D0_1_C14	18S	3.10868
4	-3.13017	-1.21853	D0	5561	Animal_5561_D0_1_C61	18S	3.27085
1	-5.71232	1.64954	D0	5561	Animal_5561_D0_1_C62	18S	2.96587
4	-2.21757	10.2379	D0	5561	Animal_5561_D0_1_C63	18S	3.04842
4	0.993101	11.4794	D0	5561	Animal_5561_D0_1_C18	18S	3.24178
4	1.68214	10.4951	D0	5561	Animal_5561_D0_1_C17	18S	3.1238
1	-12.2646	4.67878	D0	5561	Animal_5561_D0_1_C16	18S	3.08588
4	4.73134	-4.38686	D0	5561	Animal_5561_D0_1_C64	18S	3.18942
4	-2.46354	4.60225	D0	5561	Animal_5561_D0_1_C65	18S	3.16898
1	-14.798	9.14861	D0	5561	Animal_5561_D0_1_C66	18S	3.15941
1	-14.9453	11.2523	D0	5561	Animal_5561_D0_1_C21	18S	3.19365
1	-11.7187	-2.59768	D0	5561	Animal_5561_D0_1_C20	18S	3.07532
4	4.66737	11.4103	D0	5561	Animal_5561_D0_1_C67	18S	3.08091
1	-12.3177	4.53311	D0	5561	Animal_5561_D0_1_C68	18S	3.31656
4	2.61039	11.6604	D0	5561	Animal_5561_D0_1_C69	18S	3.184
5	7.10121	-13.359	D0	5561	Animal_5561_D0_1_C24	18S	3.95426
1	-13.4081	3.75527	D0	5561	Animal_5561_D0_1_C23	18S	3.44765
4	8.13318	10.321	D0	5561	Animal_5561_D0_1_C22	18S	3.10938
4	6.90895	-0.517192	D0	5561	Animal_5561_D0_1_C70	18S	3.09739
1	-14.207	-0.216978	D0	5561	Animal_5561_D0_0_C72	18S	3.16135
4	5.68852	0.662962	D0	5561	Animal_5561_D0_1_C25	18S	3.30289
4	-1.18453	9.63425	D0	5561	Animal_5561_D0_1_C26	18S	3.28595
1	-13.6152	-3.07095	D0	5561	Animal_5561_D0_1_C27	18S	3.23167
4	4.75309	-2.82213	D0	5561	Animal_5561_D0_1_C74	18S	3.21373
1	-13.7774	2.21339	D0	5561	Animal_5561_D0_1_C73	18S	3.38735
4	-1.09233	-2.58031	D0	5561	Animal_5561_D0_1_C28	18S	3.18724
1	-15.002	7.63935	D0	5561	Animal_5561_D0_1_C29	18S	3.26854
1	-13.4539	5.08722	D0	5561	Animal_5561_D0_1_C30	18S	3.2056
1	-2.22176	-1.65176	D0	5561	Animal_5561_D0_1_C78	18S	3.38767
4	3.73286	6.37421	D0	5561	Animal_5561_D0_0_C77	18S	3.05167
1	-18.1459	5.58455	D0	5561	Animal_5561_D0_1_C31	18S	3.38151
1	-14.3667	-5.27601	D0	5561	Animal_5561_D0_1_C32	18S	3.18837
1	-13.0459	2.01034	D0	5561	Animal_5561_D0_1_C33	18S	3.21045
4	-1.0474	7.23407	D0	5561	Animal_5561_D0_1_C81	18S	3.17573
5	-10.0034	10.6078	D0	5561	Animal_5561_D0_1_C80	18S	3.1965
1	-12.8873	-3.43137	D0	5561	Animal_5561_D0_1_C79	18S	3.39216
4	1.38003	7.16286	D0	5561	Animal_5561_D0_1_C34	18S	3.18759
4	-4.66773	-0.276992	D0	5561	Animal_5561_D0_1_C35	18S	3.05075
4	3.78542	9.38162	D0	5561	Animal_5561_D0_1_C84	18S	3.14359
5	-1.98735	-14.4617	D0	5561	Animal_5561_D0_1_C83	18S	3.08581
1	0.588865	-7.89976	D0	5561	Animal_5561_D0_?_C82	18S	2.99882
4	-0.96518	1.51373	D0	5561	Animal_5561_D0_1_C37	18S	3.22118
4	4.4101	10.4667	D0	5561	Animal_5561_D0_1_C38	18S	3.03902
1	-14.6196	-0.262318	D0	5561	Animal_5561_D0_1_C87	18S	3.49128
4	-2.93634	-3.77403	D0	5561	Animal_5561_D0_1_C86	18S	2.93512
4	4.24074	3.57701	D0	5561	Animal_5561_D0_1_C85	18S	3.30954
4	2.01968	3.74726	D0	5561	Animal_5561_D0_1_C40	18S	3.14355
4	-1.09207	2.32211	D0	5561	Animal_5561_D0_1_C41	18S	3.32884
4	1.24647	4.68721	D0	5561	Animal_5561_D0_1_C90	18S	3.13549
3	21.8351	-7.93801	D0	5561	Animal_5561_D0_0_C88	18S	2.85204
5	2.44951	-15.2126	D0	5561	Animal_5561_D0_0_C44	18S	3.2551
4	1.43699	4.88343	D0	5561	Animal_5561_D0_1_C45	18S	3.16835
1	-5.06194	1.83086	D0	5561	Animal_5561_D0_1_C93	18S	3.06367
1	-7.69077	18.7425	D0	5561	Animal_5561_D0_0_C92	18S	2.96289
1	-11.0241	-6.56622	D0	5561	Animal_5561_D0_1_C91	18S	3.4011
4	-1.37475	-3.99852	D0	5561	Animal_5561_D0_1_C96	18S	3.16341
4	3.67069	1.26585	D0	5561	Animal_5561_D0_1_C95	18S	3.20419
4	7.40634	-9.20608	D0	5561	Animal_5561_D0_1_C94	18S	3.47479
1	-13.588	-11.5829	D21	5561	Animal 5561_D21_1_C03	18S	3.09791
5	3.20015	-9.73581	D21	5561	Animal 5561_D21_1_C02	18S	3.22089
4	2.78326	13.6683	D21	5561	Animal 5561_D21_1_C49	18S	3.21911
4	-0.356513	14.3975	D21	5561	Animal 5561_D21_1_C50	18S	3.12347
1	-19.3566	1.88434	D21	5561	Animal 5561_D21_1_C51	18S	3.1303
1	-5.11653	-1.59289	D21	5561	Animal 5561_D21_1_C06	18S	3.32656
4	10.4273	6.97953	D21	5561	Animal 5561_D21_1_C05	18S	3.25423
4	0.652545	10.5377	D21	5561	Animal 5561_D21_1_C04	18S	3.14619
4	6.94263	1.19727	D21	5561	Animal 5561_D21_1_C52	18S	3.23551
1	-12.5646	16.2761	D21	5561	Animal 5561_D21_1_C53	18S	3.22675
1	-12.2983	-8.99407	D21	5561	Animal 5561_D21_1_C54	18S	3.05314
1	-1.06212	15.5454	D21	5561	Animal 5561_D21_1_C09	18S	3.21322
4	-0.76273	-3.3796	D21	5561	Animal 5561_D21_1_C08	18S	3.21375
4	0.673583	16.3972	D21	5561	Animal 5561_D21_1_C07	18S	3.15967
4	0.0841345	15.2424	D21	5561	Animal 5561_D21_1_C55	18S	3.29935
1	-15.6046	8.8301	D21	5561	Animal 5561_D21_1_C56	18S	2.95978
4	5.25038	7.70302	D21	5561	Animal 5561_D21_1_C57	18S	3.23575
1	10.0202	13.2074	D21	5561	Animal 5561_D21_1_C12	18S	2.94434
4	-4.40643	11.7616	D21	5561	Animal 5561_D21_1_C10	18S	3.18036
4	-3.4043	3.58846	D21	5561	Animal 5561_D21_1_C58	18S	3.21344
4	4.17697	16.318	D21	5561	Animal 5561_D21_1_C59	18S	3.36992
4	4.45542	4.99395	D21	5561	Animal 5561_D21_1_C60	18S	3.11196
4	-2.0499	14.0693	D21	5561	Animal 5561_D21_1_C15	18S	3.33246
4	5.33212	8.41246	D21	5561	Animal 5561_D21_1_C14	18S	3.27619
4	9.67417	12.8179	D21	5561	Animal 5561_D21_1_C61	18S	3.23539
1	-1.38938	-4.48381	D21	5561	Animal 5561_D21_1_C62	18S	3.18224
4	0.933656	10.3693	D21	5561	Animal 5561_D21_1_C63	18S	3.15086
4	0.0836061	15.4104	D21	5561	Animal 5561_D21_1_C18	18S	3.12012
1	8.55588	-6.6237	D21	5561	Animal 5561_D21_1_C16	18S	2.83352
4	2.99804	12.9112	D21	5561	Animal 5561_D21_0_C64	18S	3.09783
4	-4.81151	13.0091	D21	5561	Animal 5561_D21_1_C65	18S	3.22152
4	0.342712	15.347	D21	5561	Animal 5561_D21_1_C66	18S	3.05886
3	22.2051	-7.51862	D21	5561	Animal 5561_D21_1_C21	18S	2.7857
4	2.79958	-5.7278	D21	5561	Animal 5561_D21_1_C20	18S	3.38016
4	-14.362	-10.7374	D21	5561	Animal 5561_D21_1_C19	18S	3.18285
4	-9.69489	-9.43451	D21	5561	Animal 5561_D21_1_C67	18S	3.06752
4	-5.56407	6.35174	D21	5561	Animal 5561_D21_1_C68	18S	3.21943
4	10.3586	2.12357	D21	5561	Animal 5561_D21_1_C69	18S	3.19733
4	8.87561	3.77821	D21	5561	Animal 5561_D21_1_C24	18S	3.11565
4	-2.69455	15.4714	D21	5561	Animal 5561_D21_1_C23	18S	3.36686
4	10.7094	4.30519	D21	5561	Animal 5561_D21_1_C22	18S	3.14513
4	-2.68015	1.9974	D21	5561	Animal 5561_D21_1_C70	18S	3.19817
5	4.78118	-16.3335	D21	5561	Animal 5561_D21_1_C71	18S	3.19004
4	10.6992	3.95308	D21	5561	Animal 5561_D21_1_C72	18S	3.16288
4	-0.280863	13.7376	D21	5561	Animal 5561_D21_1_C25	18S	3.29994
4	4.13257	16.2084	D21	5561	Animal 5561_D21_1_C26	18S	2.94981
1	-10.7479	3.09979	D21	5561	Animal 5561_D21_1_C27	18S	3.20084
4	-1.65685	5.76593	D21	5561	Animal 5561_D21_1_C75	18S	3.30622
5	7.49238	-15.8096	D21	5561	Animal 5561_D21_1_C74	18S	2.98093
1	-1.57819	-3.02144	D21	5561	Animal 5561_D21_1_C73	18S	3.2277
4	-4.31231	14.0768	D21	5561	Animal 5561_D21_1_C28	18S	3.22115
4	4.14348	2.87751	D21	5561	Animal 5561_D21_1_C29	18S	3.25281
4	-13.3026	-11.9162	D21	5561	Animal 5561_D21_1_C30	18S	3.23447
4	1.80846	6.38457	D21	5561	Animal 5561_D21_1_C78	18S	3.22328
5	1.2306	-15.8218	D21	5561	Animal 5561_D21_?_C77	18S	3.78897
2	17.5572	0.757102	D21	5561	Animal 5561_D21_1_C76	18S	3.17108
4	2.95358	12.8048	D21	5561	Animal 5561_D21_1_C31	18S	3.21381
4	-11.8684	-9.33814	D21	5561	Animal 5561_D21_1_C32	18S	3.18245
4	8.63655	3.70288	D21	5561	Animal 5561_D21_1_C33	18S	3.24061
4	1.69202	6.53998	D21	5561	Animal 5561_D21_1_C81	18S	3.3059
4	-8.99829	-9.42349	D21	5561	Animal 5561_D21_1_C80	18S	3.33378
4	10.5929	2.22102	D21	5561	Animal 5561_D21_1_C34	18S	3.33346
4	5.24736	7.54715	D21	5561	Animal 5561_D21_1_C35	18S	3.31204
4	1.99023	-3.99383	D21	5561	Animal 5561_D21_1_C36	18S	3.27703
1	-2.02232	-4.57201	D21	5561	Animal 5561_D21_1_C83	18S	3.20284
4	2.06022	15.1245	D21	5561	Animal 5561_D21_1_C82	18S	3.01921
4	5.07604	8.14638	D21	5561	Animal 5561_D21_1_C37	18S	3.16452
4	-1.4867	12.1832	D21	5561	Animal 5561_D21_1_C39	18S	3.11401
4	2.79659	-5.67898	D21	5561	Animal 5561_D21_1_C87	18S	3.1019
1	-10.0873	3.2882	D21	5561	Animal 5561_D21_1_C86	18S	3.15783
4	-2.15191	7.78854	D21	5561	Animal 5561_D21_1_C85	18S	3.19792
2	20.0064	-4.39624	D21	5561	Animal 5561_D21_1_C42	18S	3.03467
1	-12.5639	16.2776	D21	5561	Animal 5561_D21_1_C89	18S	3.38041
4	12.6122	3.2998	D21	5561	Animal 5561_D21_1_C43	18S	3.35305
4	2.53236	14.7916	D21	5561	Animal 5561_D21_1_C44	18S	2.99992
4	-1.343	7.08792	D21	5561	Animal 5561_D21_1_C45	18S	3.38384
4	-0.0437702	13.6926	D21	5561	Animal 5561_D21_1_C93	18S	3.19901
1	-12.321	-3.2095	D21	5561	Animal 5561_D21_1_C92	18S	2.90667
4	4.73505	8.23302	D21	5561	Animal 5561_D21_1_C91	18S	3.22114
4	0.667586	13.3634	D21	5561	Animal 5561_D21_1_C46	18S	3.17697
5	14.3016	-11.2562	D21	5561	Animal 5561_D21_1_C47	18S	3.295
4	7.50015	-0.350982	D21	5561	Animal 5561_D21_1_C48	18S	3.11292
5	-7.709	-10.1388	D21	5561	Animal 5561_D21_1_C96	18S	3.17282
5	0.389219	-18.7485	D21	5561	Animal 5561_D21_1_C95	18S	3.48199
4	2.04428	15.5772	D21	5561	Animal 5561_D21_1_C94	18S	3.23583
4	-0.917149	-3.1194	D90	5561	Animal 5561_D90_1_C02	18S	3.15944
1	-2.08296	-2.53409	D90	5561	Animal 5561_D90_1_C01	18S	3.15771
4	1.98476	11.613	D90	5561	Animal 5561_D90_1_C49	18S	3.18078
4	-2.36639	7.36158	D90	5561	Animal 5561_D90_1_C50	18S	3.01933
4	2.98742	-4.89883	D90	5561	Animal 5561_D90_1_C51	18S	3.21912
1	-13.2198	-1.1175	D90	5561	Animal 5561_D90_1_C06	18S	3.16441
1	-9.14697	2.43785	D90	5561	Animal 5561_D90_1_C05	18S	3.17818
4	1.87556	10.2341	D90	5561	Animal 5561_D90_1_C04	18S	3.14203
1	-7.80349	-0.346349	D90	5561	Animal 5561_D90_1_C53	18S	3.19789
1	-3.53041	7.91358	D90	5561	Animal 5561_D90_1_C09	18S	3.14357
4	-6.66498	-0.183832	D90	5561	Animal 5561_D90_1_C08	18S	3.19205
1	-7.88576	-0.630308	D90	5561	Animal 5561_D90_1_C07	18S	3.3022
4	-1.62638	4.92286	D90	5561	Animal 5561_D90_1_C56	18S	3.18996
4	2.70433	4.45362	D90	5561	Animal 5561_D90_1_C57	18S	3.11841
4	2.39091	4.56583	D90	5561	Animal 5561_D90_1_C12	18S	3.24584
1	-8.58433	4.64684	D90	5561	Animal 5561_D90_1_C11	18S	3.1333
4	-7.3471	-8.77971	D90	5561	Animal 5561_D90_1_C58	18S	3.18178
4	-0.394629	10.1691	D90	5561	Animal 5561_D90_1_C59	18S	3.16536
4	2.95642	4.27975	D90	5561	Animal 5561_D90_1_C60	18S	3.04035
1	-4.76699	-12.1297	D90	5561	Animal 5561_D90_1_C15	18S	3.05349
4	-3.80595	0.79512	D90	5561	Animal 5561_D90_1_C14	18S	3.31277
1	-7.73248	5.3975	D90	5561	Animal 5561_D90_1_C13	18S	3.15448
4	3.93094	11.5845	D90	5561	Animal 5561_D90_1_C61	18S	3.09587
1	-11.5286	-4.23925	D90	5561	Animal 5561_D90_1_C63	18S	2.78433
1	-10.1457	6.48478	D90	5561	Animal 5561_D90_1_C18	18S	3.12354
4	1.92793	11.7057	D90	5561	Animal 5561_D90_1_C17	18S	3.06618
4	0.377964	5.84399	D90	5561	Animal 5561_D90_1_C16	18S	3.0268
1	-16.2814	5.08685	D90	5561	Animal 5561_D90_1_C64	18S	3.33966
4	-5.21301	-0.864488	D90	5561	Animal 5561_D90_1_C65	18S	3.20423
1	-5.19383	13.3434	D90	5561	Animal 5561_D90_1_C66	18S	3.20774
1	-8.45147	9.18872	D90	5561	Animal 5561_D90_1_C21	18S	3.14787
1	-5.58503	2.40325	D90	5561	Animal 5561_D90_1_C20	18S	3.16292
4	-14.3701	-10.7364	D90	5561	Animal 5561_D90_0_C19	18S	3.1735
4	-9.72554	-9.44764	D90	5561	Animal 5561_D90_0_C67	18S	3.10513
1	-1.11476	17.0793	D90	5561	Animal 5561_D90_1_C68	18S	3.09094
4	-2.05087	7.9833	D90	5561	Animal 5561_D90_1_C69	18S	3.07773
4	5.76824	-2.72822	D90	5561	Animal 5561_D90_1_C24	18S	3.18271
1	-14.4557	2.94146	D90	5561	Animal 5561_D90_1_C23	18S	3.17064
1	-15.2335	0.0348679	D90	5561	Animal 5561_D90_1_C22	18S	3.04142
4	-3.31325	16.2312	D90	5561	Animal 5561_D90_1_C70	18S	3.21186
4	0.550941	7.25074	D90	5561	Animal 5561_D90_1_C71	18S	3.1119
4	-0.846593	-3.09168	D90	5561	Animal 5561_D90_1_C72	18S	3.12393
1	-14.8219	-5.26953	D90	5561	Animal 5561_D90_1_C25	18S	3.17285
1	-2.05132	-4.64433	D90	5561	Animal 5561_D90_1_C26	18S	3.19594
1	-15.0832	0.449994	D90	5561	Animal 5561_D90_1_C27	18S	3.32339
5	-18.9416	9.79109	D90	5561	Animal 5561_D90_1_C75	18S	3.59657
1	-13.0826	-0.443704	D90	5561	Animal 5561_D90_1_C73	18S	3.18215
4	4.02269	2.94484	D90	5561	Animal 5561_D90_0_C29	18S	3.26638
4	-2.48583	6.76329	D90	5561	Animal 5561_D90_1_C30	18S	3.19091
4	3.96963	-2.08705	D90	5561	Animal 5561_D90_1_C76	18S	3.15102
1	-9.07595	7.18021	D90	5561	Animal 5561_D90_1_C31	18S	3.02821
4	-2.61387	6.41057	D90	5561	Animal 5561_D90_1_C32	18S	3.20553
1	-17.3536	3.33315	D90	5561	Animal 5561_D90_1_C33	18S	3.2297
1	-4.78922	2.58629	D90	5561	Animal 5561_D90_1_C80	18S	3.30945
5	-0.532231	-18.8025	D90	5561	Animal 5561_D90_1_C79	18S	3.00978
1	-15.7234	4.01399	D90	5561	Animal 5561_D90_1_C34	18S	3.23019
1	-7.12502	0.395157	D90	5561	Animal 5561_D90_1_C83	18S	3.1909
1	-16.4174	5.12954	D90	5561	Animal 5561_D90_1_C38	18S	3.13754
4	-3.04482	6.53694	D90	5561	Animal 5561_D90_1_C39	18S	3.09832
4	-3.92393	5.46868	D90	5561	Animal 5561_D90_1_C87	18S	3.17972
1	-10.0021	3.30331	D90	5561	Animal 5561_D90_0_C86	18S	3.15159
1	-9.24087	0.827726	D90	5561	Animal 5561_D90_1_C85	18S	3.14641
1	-9.40362	1.60625	D90	5561	Animal 5561_D90_1_C40	18S	3.20079
1	-13.6143	-11.5543	D90	5561	Animal 5561_D90_0_C89	18S	3.08029
4	12.6312	3.31747	D90	5561	Animal 5561_D90_0_C43	18S	3.35057
1	-8.32589	8.51134	D90	5561	Animal 5561_D90_1_C92	18S	3.15072
1	-14.3021	-7.88683	D90	5561	Animal 5561_D90_1_C46	18S	3.06977
1	-0.569909	-8.03489	D90	5561	Animal 5561_D90_1_C47	18S	2.8849
1	-16.4256	-7.07937	D90	5561	Animal 5561_D90_1_C48	18S	3.06302
5	8.70308	-10.879	D90	5561	Animal 5561_D90_1_C96	18S	3.18732
1	-6.15847	2.93667	D90	5561	Animal 5561_D90_1_C95	18S	3.33714
4	-5.7148	0.59981	D90	5561	Animal 5561_D90_1_C94	18S	3.0389
4	-14.7972	-5.68161	D0	5555	Animal 5555_D0_1_C02	18S	3.08326
1	-13.2676	11.0848	D0	5555	Animal 5555_D0_1_C01	18S	3.03575
5	-10.2666	-7.9728	D0	5555	Animal 5555_D0_1_C51	18S	3.31608
5	-1.15548	-15.1096	D0	5555	Animal 5555_D0_1_C06	18S	3.06532
5	-3.02702	-12.029	D0	5555	Animal 5555_D0_1_C05	18S	3.10303
2	14.5941	-4.13898	D0	5555	Animal 5555_D0_1_C04	18S	3.02119
4	-2.02014	1.54565	D0	5555	Animal 5555_D0_1_C53	18S	3.19081
5	-6.56218	-10.5811	D0	5555	Animal 5555_D0_1_C54	18S	2.92907
5	-6.54974	8.33045	D0	5555	Animal 5555_D0_1_C07	18S	3.05398
1	-20.1701	3.63271	D0	5555	Animal 5555_D0_1_C56	18S	2.96562
5	4.3495	-14.278	D0	5555	Animal 5555_D0_1_C12	18S	2.93887
5	-1.26886	-12.3968	D0	5555	Animal 5555_D0_1_C11	18S	3.02584
4	10.9714	-0.942561	D0	5555	Animal 5555_D0_1_C10	18S	2.91641
5	-0.210369	-15.8698	D0	5555	Animal 5555_D0_1_C58	18S	2.81618
4	-3.29066	-2.84161	D0	5555	Animal 5555_D0_1_C60	18S	2.9974
1	-4.82295	-12.068	D0	5555	Animal 5555_D0_0_C15	18S	3.03105
5	-2.14616	-14.5157	D0	5555	Animal 5555_D0_1_C14	18S	2.92305
1	-14.5489	-2.80907	D0	5555	Animal 5555_D0_1_C61	18S	3.05766
5	0.961837	-17.438	D0	5555	Animal 5555_D0_1_C62	18S	3.11215
1	-11.7372	-2.82588	D0	5555	Animal 5555_D0_1_C63	18S	3.12233
1	-9.91243	6.54986	D0	5555	Animal 5555_D0_0_C18	18S	3.06497
5	-11.6391	12.6444	D0	5555	Animal 5555_D0_1_C17	18S	3.34514
5	-4.09552	-7.97916	D0	5555	Animal 5555_D0_1_C16	18S	3.05382
1	-11.4469	-2.05133	D0	5555	Animal 5555_D0_1_C64	18S	3.20798
4	7.19304	4.70626	D0	5555	Animal 5555_D0_1_C21	18S	3.01513
1	-5.20749	2.91348	D0	5555	Animal 5555_D0_0_C20	18S	3.13336
1	-1.98419	-6.33183	D0	5555	Animal 5555_D0_1_C19	18S	3.03546
5	-4.65758	-12.5046	D0	5555	Animal 5555_D0_1_C69	18S	2.98851
5	1.38239	-12.15	D0	5555	Animal 5555_D0_1_C23	18S	3.03663
4	4.00875	-5.89375	D0	5555	Animal 5555_D0_1_C22	18S	2.96395
5	-11.395	-7.19507	D0	5555	Animal 5555_D0_1_C72	18S	3.03155
5	-0.121791	-18.8665	D0	5555	Animal 5555_D0_1_C25	18S	2.62521
5	-1.43777	-19.2713	D0	5555	Animal 5555_D0_1_C26	18S	2.89344
5	-0.386598	-15.8181	D0	5555	Animal 5555_D0_1_C27	18S	2.97539
5	-4.72022	-12.1322	D0	5555	Animal 5555_D0_1_C75	18S	3.20945
5	4.49511	-13.6893	D0	5555	Animal 5555_D0_?_C74	18S	3.17814
5	0.272899	-15.3356	D0	5555	Animal 5555_D0_1_C73	18S	3.02285
1	-7.21	1.49389	D0	5555	Animal 5555_D0_1_C30	18S	3.20555
5	-4.85341	-14.2353	D0	5555	Animal 5555_D0_1_C78	18S	2.96694
1	-16.8818	6.89238	D0	5555	Animal 5555_D0_1_C77	18S	3.15586
5	-6.44499	-11.65	D0	5555	Animal 5555_D0_1_C76	18S	2.95173
5	0.850503	-17.4214	D0	5555	Animal 5555_D0_1_C32	18S	3.08084
1	-7.39016	-5.74358	D0	5555	Animal 5555_D0_1_C33	18S	2.98341
5	5.10901	-15.135	D0	5555	Animal 5555_D0_1_C81	18S	3.31418
5	14.6437	9.14345	D0	5555	Animal 5555_D0_1_C80	18S	3.10349
4	6.95963	7.46199	D0	5555	Animal 5555_D0_1_C79	18S	3.14173
5	5.77785	-5.69178	D0	5555	Animal 5555_D0_1_C34	18S	3.19756
4	9.21592	12.4107	D0	5555	Animal 5555_D0_1_C36	18S	2.99115
4	5.82557	-5.07662	D0	5555	Animal 5555_D0_1_C83	18S	3.12895
1	-15.2069	-1.59419	D0	5555	Animal 5555_D0_1_C82	18S	3.24849
4	9.23698	12.3895	D0	5555	Animal 5555_D0_1_C37	18S	3.114
5	-0.321133	-13.3683	D0	5555	Animal 5555_D0_1_C38	18S	2.84037
4	-2.93421	6.48675	D0	5555	Animal 5555_D0_0_C39	18S	3.05354
5	-0.521659	-18.804	D0	5555	Animal 5555_D0_1_C87	18S	3.35784
4	4.66992	-4.24475	D0	5555	Animal 5555_D0_1_C86	18S	3.00536
5	-9.86616	-3.45413	D0	5555	Animal 5555_D0_1_C85	18S	3.118
5	-2.47986	-12.1289	D0	5555	Animal 5555_D0_1_C42	18S	3.08554
5	-8.40012	-12.1651	D0	5555	Animal 5555_D0_1_C89	18S	3.06297
5	-9.61613	-14.3987	D0	5555	Animal 5555_D0_1_C88	18S	3.14021
4	4.18116	-6.08602	D0	5555	Animal 5555_D0_1_C92	18S	3.2405
5	-6.48206	-11.6076	D0	5555	Animal 5555_D0_1_C91	18S	3.04435
4	-14.2924	-7.88689	D0	5555	Animal 5555_D0_0_C46	18S	3.0069
5	0.272856	-16.2681	D0	5555	Animal 5555_D0_1_C48	18S	3.6421
4	1.52723	-2.89216	D0	5555	Animal 5555_D0_1_C96	18S	2.85961
4	7.57866	-1.78112	D0	5555	Animal 5555_D0_1_C95	18S	3.14084
5	0.905188	-14.5032	D0	5555	Animal 5555_D0_1_C94	18S	2.82596
2	15.9484	-4.72353	D21	5555	Animal 5555_21_1_C03	18S	2.90858
4	-0.535966	-0.968815	D21	5555	Animal 5555_21_1_C02	18S	3.32286
3	23.9074	-5.96569	D21	5555	Animal 5555_21_1_C01	18S	3.0464
3	20.971	-8.9119	D21	5555	Animal 5555_21_1_C49	18S	2.89922
2	18.1633	-4.51259	D21	5555	Animal 5555_21_1_C50	18S	3.00091
2	17.903	-3.65295	D21	5555	Animal 5555_21_1_C51	18S	3.13285
2	19.3222	-3.26335	D21	5555	Animal 5555_21_1_C06	18S	3.21944
3	22.333	-9.02968	D21	5555	Animal 5555_21_1_C52	18S	3.03262
2	17.1285	-3.00365	D21	5555	Animal 5555_21_1_C53	18S	3.10865
5	-6.51227	-10.5608	D21	5555	Animal 5555_21_0_C54	18S	2.94355
3	24.8387	-5.15512	D21	5555	Animal 5555_21_1_C07	18S	2.91765
2	19.3684	-5.41236	D21	5555	Animal 5555_21_1_C56	18S	3.10601
3	21.5375	-6.79088	D21	5555	Animal 5555_21_1_C57	18S	2.95451
3	20.1545	-9.86727	D21	5555	Animal 5555_21_1_C11	18S	3.01834
3	21.1995	-8.5626	D21	5555	Animal 5555_21_1_C58	18S	2.98215
2	18.4935	-6.1587	D21	5555	Animal 5555_21_1_C59	18S	3.09521
2	19.6168	-6.5705	D21	5555	Animal 5555_21_1_C60	18S	2.95233
4	-3.03842	11.3226	D21	5555	Animal 5555_21_1_C15	18S	3.23865
2	16.214	-2.67161	D21	5555	Animal 5555_21_1_C14	18S	3.06121
5	4.48713	-13.6173	D21	5555	Animal 5555_21_1_C62	18S	3.78059
2	17.1547	-2.82055	D21	5555	Animal 5555_21_1_C63	18S	3.0052
3	20.9295	-8.80775	D21	5555	Animal 5555_21_1_C18	18S	2.95191
3	19.9745	-8.22717	D21	5555	Animal 5555_21_1_C17	18S	3.00578
2	18.3822	-4.98959	D21	5555	Animal 5555_21_1_C21	18S	3.01181
2	19.6593	0.285594	D21	5555	Animal 5555_21_1_C20	18S	2.77279
2	19.5781	-3.22391	D21	5555	Animal 5555_21_1_C19	18S	2.95007
3	20.3503	-6.65584	D21	5555	Animal 5555_21_1_C67	18S	2.97604
4	0.288094	9.25415	D21	5555	Animal 5555_21_1_C68	18S	3.20168
2	17.248	-3.65501	D21	5555	Animal 5555_21_1_C69	18S	3.0616
4	3.23478	-3.60148	D21	5555	Animal 5555_21_1_C23	18S	3.20552
2	17.0681	-4.93776	D21	5555	Animal 5555_21_1_C22	18S	3.22445
2	19.111	-3.93717	D21	5555	Animal 5555_21_1_C70	18S	3.02622
2	17.7456	-0.92664	D21	5555	Animal 5555_21_1_C72	18S	3.09314
2	17.2827	-3.33963	D21	5555	Animal 5555_21_1_C25	18S	3.04981
2	20.0673	-3.00062	D21	5555	Animal 5555_21_1_C26	18S	2.97701
2	16.354	-1.08502	D21	5555	Animal 5555_21_1_C27	18S	3.05957
2	17.431	-4.70659	D21	5555	Animal 5555_21_1_C74	18S	3.03144
2	18.4486	-4.04467	D21	5555	Animal 5555_21_1_C73	18S	3.09737
2	18.4579	-4.43499	D21	5555	Animal 5555_21_1_C28	18S	3.02678
2	16.5993	-2.00901	D21	5555	Animal 5555_21_1_C78	18S	3.09195
3	19.1237	-6.51575	D21	5555	Animal 5555_21_1_C76	18S	3.03167
2	18.4516	-4.10892	D21	5555	Animal 5555_21_1_C31	18S	3.05947
3	19.0537	-7.95029	D21	5555	Animal 5555_21_1_C80	18S	3.11149
2	18.2509	-4.51369	D21	5555	Animal 5555_21_1_C79	18S	3.10341
2	18.2096	-2.68797	D21	5555	Animal 5555_21_1_C34	18S	2.97551
3	21.3458	-7.65717	D21	5555	Animal 5555_21_1_C35	18S	2.97213
2	18.5452	-6.08456	D21	5555	Animal 5555_21_1_C36	18S	3.14307
2	17.8189	-2.73956	D21	5555	Animal 5555_21_1_C84	18S	3.18586
3	21.3882	-7.98806	D21	5555	Animal 5555_21_1_C83	18S	2.95065
4	10.3619	9.16902	D21	5555	Animal 5555_21_1_C37	18S	3.18829
2	20.6342	-3.63608	D21	5555	Animal 5555_21_1_C38	18S	3.07218
3	21.4915	-8.29406	D21	5555	Animal 5555_21_1_C39	18S	2.89034
2	17.9301	-3.73976	D21	5555	Animal 5555_21_1_C87	18S	3.03902
3	21.7222	-3.63529	D21	5555	Animal 5555_21_2_C86	18S	2.77836
2	16.7817	-3.90518	D21	5555	Animal 5555_21_1_C85	18S	3.19899
2	19.202	-4.50156	D21	5555	Animal 5555_21_1_C40	18S	3.09847
2	16.1522	-2.08381	D21	5555	Animal 5555_21_1_C41	18S	3.08283
2	18.9545	-3.60496	D21	5555	Animal 5555_21_1_C42	18S	3.20067
2	18.0037	-5.89518	D21	5555	Animal 5555_21_1_C90	18S	3.1732
3	22.1509	-9.12495	D21	5555	Animal 5555_21_1_C89	18S	2.89682
5	-9.62572	-14.3995	D21	5555	Animal 5555_21_0_C88	18S	3.21683
2	17.599	-4.13464	D21	5555	Animal 5555_21_1_C44	18S	3.17182
2	15.5738	-2.08129	D21	5555	Animal 5555_21_1_C45	18S	2.98239
2	18.7118	-4.82106	D21	5555	Animal 5555_21_1_C93	18S	3.10177
3	21.1551	-8.42013	D21	5555	Animal 5555_21_1_C92	18S	2.99786
3	22.1572	-8.93236	D21	5555	Animal 5555_21_1_C91	18S	2.86882
3	19.8025	-8.10663	D21	5555	Animal 5555_21_1_C46	18S	3.09513
5	-9.91489	11.8433	D21	5555	Animal 5555_21_1_C47	18S	3.32319
2	17.6756	-6.16078	D21	5555	Animal 5555_21_1_C95	18S	3.15337
2	16.0708	-2.61499	D21	5555	Animal 5555_21_1_C94	18S	3.18768
4	-0.271902	3.06891	D90	5555	Animal 5555_90_1_C03	18S	3.25283
4	1.31768	9.25439	D90	5555	Animal 5555_90_1_C02	18S	3.17924
4	5.65888	-1.96201	D90	5555	Animal 5555_90_1_C01	18S	3.29331
4	2.06999	-1.21154	D90	5555	Animal 5555_90_1_C49	18S	3.32751
4	-3.36647	6.80848	D90	5555	Animal 5555_90_1_C50	18S	3.36056
1	-10.3938	7.29517	D90	5555	Animal 5555_90_1_C51	18S	3.42634
1	-14.2557	-1.3609	D90	5555	Animal 5555_90_1_C06	18S	3.08205
1	-16.4517	6.79278	D90	5555	Animal 5555_90_1_C05	18S	3.38878
3	21.9092	-7.57759	D90	5555	Animal 5555_90_1_C52	18S	2.93618
4	1.85961	0.330359	D90	5555	Animal 5555_90_1_C53	18S	3.29713
4	-1.35787	8.19434	D90	5555	Animal 5555_90_1_C54	18S	3.18191
4	-7.35333	-1.42538	D90	5555	Animal 5555_90_1_C09	18S	3.1505
1	-19.0587	2.05447	D90	5555	Animal 5555_90_1_C08	18S	3.28727
3	24.8403	-5.15369	D90	5555	Animal 5555_90_0_C07	18S	2.95461
1	-6.7444	-0.0324692	D90	5555	Animal 5555_90_1_C56	18S	3.2662
1	-8.69004	9.71815	D90	5555	Animal 5555_90_1_C57	18S	3.19544
3	22.4977	-7.80671	D90	5555	Animal 5555_90_1_C12	18S	2.8643
3	20.1581	-9.86652	D90	5555	Animal 5555_90_0_C11	18S	3.08347
4	-7.22687	-1.56686	D90	5555	Animal 5555_90_1_C10	18S	3.30912
2	12.7254	0.686687	D90	5555	Animal 5555_90_1_C58	18S	3.27834
1	-17.5897	1.3858	D90	5555	Animal 5555_90_1_C59	18S	3.20491
1	6.99595	-4.39742	D90	5555	Animal 5555_90_1_C60	18S	3.10408
4	1.96802	-2.34771	D90	5555	Animal 5555_90_1_C15	18S	3.54216
1	-15.7387	6.13619	D90	5555	Animal 5555_90_1_C14	18S	3.07391
2	16.6226	-5.86839	D90	5555	Animal 5555_90_1_C13	18S	3.21633
5	0.886827	-17.3258	D90	5555	Animal 5555_90_1_C61	18S	3.03803
1	-7.64323	7.76018	D90	5555	Animal 5555_90_1_C62	18S	3.25959
4	1.83633	0.41999	D90	5555	Animal 5555_90_1_C63	18S	3.30313
1	-2.85307	-11.7937	D90	5555	Animal 5555_90_1_C18	18S	3.28767
4	0.714709	2.00976	D90	5555	Animal 5555_90_1_C17	18S	3.19321
4	4.31903	4.79672	D90	5555	Animal 5555_90_1_C16	18S	3.18353
1	-8.78362	6.98344	D90	5555	Animal 5555_90_1_C65	18S	3.36517
4	4.69043	1.85579	D90	5555	Animal 5555_90_1_C66	18S	3.27881
2	19.6728	0.296818	D90	5555	Animal 5555_90_0_C20	18S	2.86431
4	1.98587	7.83314	D90	5555	Animal 5555_90_1_C19	18S	3.22319
4	4.32666	5.10436	D90	5555	Animal 5555_90_1_C67	18S	3.1527
1	-8.97144	-6.97114	D90	5555	Animal 5555_90_1_C24	18S	3.21067
4	-2.50363	9.88912	D90	5555	Animal 5555_90_1_C23	18S	3.29323
1	-9.6495	4.19317	D90	5555	Animal 5555_90_1_C70	18S	3.31202
1	-14.8166	1.20854	D90	5555	Animal 5555_90_1_C71	18S	3.44864
4	3.98454	4.53048	D90	5555	Animal 5555_90_1_C25	18S	3.38042
4	3.12722	8.53952	D90	5555	Animal 5555_90_1_C26	18S	3.15845
4	-0.00506685	0.625966	D90	5555	Animal 5555_90_1_C75	18S	3.2228
5	-0.331461	-13.951	D90	5555	Animal 5555_90_1_C74	18S	3.467
2	18.4786	-4.03884	D90	5555	Animal 5555_90_0_C73	18S	3.15484
4	5.39539	-0.30798	D90	5555	Animal 5555_90_1_C28	18S	3.22571
4	-4.02577	-3.23068	D90	5555	Animal 5555_90_1_C29	18S	3.18253
4	8.30579	-0.219952	D90	5555	Animal 5555_90_1_C30	18S	3.2216
4	-7.62495	-1.4056	D90	5555	Animal 5555_90_1_C78	18S	3.24711
1	-0.671545	-6.44846	D90	5555	Animal 5555_90_1_C77	18S	3.39747
4	6.4952	-1.14171	D90	5555	Animal 5555_90_1_C31	18S	3.2793
1	-14.9054	7.59941	D90	5555	Animal 5555_90_1_C81	18S	3.37347
3	19.0447	-7.93971	D90	5555	Animal 5555_90_0_C80	18S	3.1496
4	1.80442	0.197345	D90	5555	Animal 5555_90_1_C79	18S	3.32723
1	-14.3696	5.61761	D90	5555	Animal 5555_90_1_C34	18S	3.26179
5	-1.71288	-9.85448	D90	5555	Animal 5555_90_1_C36	18S	3.09883
4	6.95248	-4.29409	D90	5555	Animal 5555_90_1_C84	18S	3.23059
4	9.3927	-4.17144	D90	5555	Animal 5555_90_1_C83	18S	3.31758
4	1.02058	3.15172	D90	5555	Animal 5555_90_1_C82	18S	3.214
4	5.66481	-5.54283	D90	5555	Animal 5555_90_1_C38	18S	3.2618
1	-16.1787	4.97618	D90	5555	Animal 5555_90_1_C41	18S	3.25986
5	-15.4845	12.838	D90	5555	Animal 5555_90_1_C90	18S	3.15905
1	-4.03379	5.49398	D90	5555	Animal 5555_90_1_C43	18S	3.38283
1	-12.706	-0.384522	D90	5555	Animal 5555_90_1_C44	18S	3.07793
4	9.48553	6.19899	D90	5555	Animal 5555_90_1_C93	18S	3.00935
1	-10.8483	5.85128	D90	5555	Animal 5555_90_1_C92	18S	3.19532
1	-6.5886	1.95721	D90	5555	Animal 5555_90_1_C91	18S	3.25932
5	-9.9049	11.7895	D90	5555	Animal 5555_90_0_C47	18S	3.42836
5	-9.82107	11.3387	D0	5554	Animal 5554_D0_C03_1	18S	3.28783
1	-11.1597	-1.11348	D0	5554	Animal 5554_D0_C49_1	18S	3.16087
5	0.965349	-9.52167	D0	5554	Animal 5554_D0_C04_1	18S	3.19542
4	3.33792	9.70213	D0	5554	Animal 5554_D0_C57_1	18S	3.29595
4	-1.40244	3.78689	D0	5554	Animal 5554_D0_C12_1	18S	3.25173
1	-6.76859	4.01021	D0	5554	Animal 5554_D0_C10_1	18S	3.25282
4	3.63938	1.18982	D0	5554	Animal 5554_D0_C65_1	18S	3.22235
5	-10.7875	-1.29566	D0	5554	Animal 5554_D0_C66_1	18S	3.19141
4	-2.78974	1.40237	D0	5554	Animal 5554_D0_C21_1	18S	3.35589
1	-9.74879	-1.15648	D0	5554	Animal 5554_D0_C69_1	18S	3.21076
1	-9.06402	-1.20039	D0	5554	Animal 5554_D0_C22_1	18S	3.13859
1	-17.7689	-0.491764	D0	5554	Animal 5554_D0_C74_1	18S	3.16163
1	-6.76274	9.19937	D0	5554	Animal 5554_D0_C28_1	18S	3.41615
5	-9.21472	-1.44177	D0	5554	Animal 5554_D0_C30_1	18S	3.23823
1	-6.67282	-7.50696	D0	5554	Animal 5554_D0_C78_1	18S	2.91491
5	0.920369	-14.946	D0	5554	Animal 5554_D0_C76_1	18S	3.27896
4	9.31027	-3.91909	D0	5554	Animal 5554_D0_C31_1	18S	3.37882
5	0.784044	-10.6365	D0	5554	Animal 5554_D0_C80_1	18S	3.74415
5	-7.66149	-17.3616	D0	5554	Animal 5554_D0_C79_1	18S	3.18175
1	-9.6818	7.72819	D0	5554	Animal 5554_D0_C37_1	18S	3.25833
4	3.18219	0.569578	D0	5554	Animal 5554_D0_C89_1	18S	3.20736
5	8.44688	-10.8485	D0	5554	Animal 5554_D0_C88_1	18S	3.37481
4	-2.12315	1.75782	D0	5554	Animal 5554_D0_C45_1	18S	3.1777
4	0.335937	-2.02028	D0	5554	Animal 5554_D0_C92_1	18S	3.26838
1	-9.96624	13.8729	D0	5554	Animal 5554_D0_C91_1	18S	3.49972
5	0.774888	-14.9713	D0	5554	Animal 5554_D0_C46_1	18S	3.13813
4	-0.112511	7.82427	D0	5554	Animal 5554_D0_C95_1	18S	2.87307
5	2.52919	-14.5631	D62	5554	Animal 5554_D62_C03_1	18S	3.59593
4	0.918929	5.67347	D62	5554	Animal 5554_D62_C01_1	18S	3.26273
1	-14.834	3.50366	D62	5554	Animal 5554_D62_C49_1	18S	3.27554
2	4.26474	14.4374	D62	5554	Animal 5554_D62_C50_0	18S	3.19568
1	-2.20876	-4.61922	D62	5554	Animal 5554_D62_C51_1	18S	3.22494
1	-5.47817	-2.96846	D62	5554	Animal 5554_D62_C06_1	18S	3.06919
4	-2.50195	3.93987	D62	5554	Animal 5554_D62_C05_0	18S	3.14208
2	14.1252	-1.5479	D62	5554	Animal 5554_D62_C04_1	18S	3.10904
1	-8.91733	5.31148	D62	5554	Animal 5554_D62_C53_0	18S	3.2877
1	-3.26448	5.2403	D62	5554	Animal 5554_D62_C54_0	18S	3.22853
1	-13.989	5.27381	D62	5554	Animal 5554_D62_C09_1	18S	3.26907
4	10.2649	0.649235	D62	5554	Animal 5554_D62_C08_1	18S	3.10213
2	21.233	-3.34849	D62	5554	Animal 5554_D62_C07_0	18S	2.88643
2	20.2287	-4.95892	D62	5554	Animal 5554_D62_C55_1	18S	3.00168
4	5.13256	14.415	D62	5554	Animal 5554_D62_C56_0	18S	3.08875
1	-14.2475	6.12335	D62	5554	Animal 5554_D62_C57_1	18S	3.18245
2	21.0147	-3.32185	D62	5554	Animal 5554_D62_C12_1	18S	3.04489
3	16.5222	-8.82236	D62	5554	Animal 5554_D62_C11_1	18S	2.87808
1	-15.4522	2.74627	D62	5554	Animal 5554_D62_C10_0	18S	3.10614
1	-7.98266	-0.228267	D62	5554	Animal 5554_D62_C58_1	18S	3.19732
1	-13.0754	0.282603	D62	5554	Animal 5554_D62_C59_1	18S	3.32641
2	20.5496	-5.5917	D62	5554	Animal 5554_D62_C60_1	18S	2.93072
1	-8.54601	1.94843	D62	5554	Animal 5554_D62_C15_1	18S	3.34668
2	23.2753	-5.36044	D62	5554	Animal 5554_D62_C14_1	18S	3.1121
1	-16.7412	-3.05517	D62	5554	Animal 5554_D62_C13_0	18S	3.08579
2	18.8192	-2.60723	D62	5554	Animal 5554_D62_C61_1	18S	3.0624
2	20.4366	-2.48303	D62	5554	Animal 5554_D62_C62_1	18S	2.97772
1	-5.92668	2.52093	D62	5554	Animal 5554_D62_C63_1	18S	3.30515
5	-7.70596	-17.3853	D62	5554	Animal 5554_D62_C18_1	18S	3.11343
5	-7.68646	-17.3811	D62	5554	Animal 5554_D62_C17_1	18S	3.05183
2	20.9164	-3.30264	D62	5554	Animal 5554_D62_C16_0	18S	2.90708
4	3.6522	4.09409	D62	5554	Animal 5554_D62_C65_1	18S	3.33991
3	16.0624	-10.9788	D62	5554	Animal 5554_D62_C66_0	18S	3.28545
1	-6.65877	11.7232	D62	5554	Animal 5554_D62_C21_0	18S	3.24707
4	8.74305	0.00431265	D62	5554	Animal 5554_D62_C19_1	18S	3.32943
2	21.4482	-2.29859	D62	5554	Animal 5554_D62_C68_1	18S	3.16662
4	4.62655	-0.425492	D62	5554	Animal 5554_D62_C69_1	18S	3.0337
2	10.8585	-4.74699	D62	5554	Animal 5554_D62_C24_0	18S	3.03525
3	20.8729	-5.81274	D62	5554	Animal 5554_D62_C23_1	18S	3.06367
2	15.3114	-5.1011	D62	5554	Animal 5554_D62_C22_1	18S	3.20663
4	9.50251	2.00597	D62	5554	Animal 5554_D62_C70_1	18S	3.17714
5	-1.35419	-17.7135	D62	5554	Animal 5554_D62_C71_1	18S	4.16512
5	3.03867	-12.8256	D62	5554	Animal 5554_D62_C25_1	18S	3.15969
4	3.9473	10.8953	D62	5554	Animal 5554_D62_C26_1	18S	3.3137
3	22.9672	-6.84642	D62	5554	Animal 5554_D62_C27_1	18S	2.86703
3	17.8115	-9.26147	D62	5554	Animal 5554_D62_C75_1	18S	2.93667
1	-11.722	1.74338	D62	5554	Animal 5554_D62_C28_1	18S	3.21402
2	5.15108	14.4611	D62	5554	Animal 5554_D62_C30_0	18S	3.00196
1	-14.4182	2.94555	D62	5554	Animal 5554_D62_C78_1	18S	3.21782
3	16.4813	-10.2107	D62	5554	Animal 5554_D62_C77_1	18S	3.26791
4	9.20044	-2.60433	D62	5554	Animal 5554_D62_C76_1	18S	3.12002
5	1.39951	-16.9546	D62	5554	Animal 5554_D62_C31_1	18S	3.19935
1	-13.7199	0.648655	D62	5554	Animal 5554_D62_C32_1	18S	3.47917
4	5.62508	-0.812914	D62	5554	Animal 5554_D62_C33_1	18S	3.43217
1	-8.45863	8.10082	D62	5554	Animal 5554_D62_C81_1	18S	3.25465
4	8.71815	5.18637	D62	5554	Animal 5554_D62_C80_0	18S	3.20316
4	-1.04377	4.5901	D62	5554	Animal 5554_D62_C34_0	18S	3.12064
4	3.54415	11.7869	D62	5554	Animal 5554_D62_C35_0	18S	3.17211
5	0.678122	-12.2645	D62	5554	Animal 5554_D62_C84_1	18S	3.35916
4	-0.683032	6.38984	D62	5554	Animal 5554_D62_C83_1	18S	3.19824
1	-19.2921	-0.147935	D62	5554	Animal 5554_D62_C37_1	18S	2.98292
1	-17.8105	3.2264	D62	5554	Animal 5554_D62_C39_1	18S	3.33938
4	4.59838	-1.59388	D62	5554	Animal 5554_D62_C87_0	18S	3.22816
4	4.69068	12.5507	D62	5554	Animal 5554_D62_C86_1	18S	3.02923
4	-1.98347	0.083821	D62	5554	Animal 5554_D62_C85_1	18S	3.36884
1	-15.1258	4.94946	D62	5554	Animal 5554_D62_C40_0	18S	3.06364
4	3.80065	9.50707	D62	5554	Animal 5554_D62_C42_1	18S	3.17071
1	-5.83169	-1.24187	D62	5554	Animal 5554_D62_C90_1	18S	3.26169
2	15.6857	-3.29898	D62	5554	Animal 5554_D62_C89_1	18S	3.14131
4	7.10362	-2.61158	D62	5554	Animal 5554_D62_C88_0	18S	3.05229
3	22.1059	-5.69732	D62	5554	Animal 5554_D62_C43_1	18S	2.85802
4	0.737037	9.06448	D62	5554	Animal 5554_D62_C44_1	18S	2.9986
4	6.39133	14.3535	D62	5554	Animal 5554_D62_C92_0	18S	3.05142
5	1.45626	-16.6664	D62	5554	Animal 5554_D62_C91_1	18S	3.13347
1	-4.86461	13.1065	D62	5554	Animal 5554_D62_C46_1	18S	3.17526
1	-2.25833	10.0224	D62	5554	Animal 5554_D62_C47_0	18S	3.23165
3	23.24	-6.24505	D62	5554	Animal 5554_D62_C96_1	18S	2.97567
1	-12.3686	3.76859	D62	5554	Animal 5554_D62_C95_1	18S	3.3941
4	0.955054	4.9892	D62	5554	Animal 5554_D62_C94_0	18S	3.18865
4	8.96504	6.58879	D62	5548	Animal 5548_D62_C03_?	18S	3.38347
4	1.97451	-1.1064	D62	5548	Animal 5548_D62_C51_1	18S	3.23263
1	-0.0459907	-2.17627	D62	5548	Animal 5548_D62_C06_1	18S	3.31353
4	9.68618	5.23133	D62	5548	Animal 5548_D62_C52_?	18S	3.30578
1	-5.69653	2.26301	D62	5548	Animal 5548_D62_C08_?	18S	3.32649
1	-7.08956	7.07811	D62	5548	Animal 5548_D62_C07_1	18S	3.41634
4	-0.188284	2.66932	D62	5548	Animal 5548_D62_C55_1	18S	2.80642
1	-5.98786	7.83091	D62	5548	Animal 5548_D62_C12_1	18S	3.12472
1	-2.4916	-0.471684	D62	5548	Animal 5548_D62_C10_1	18S	3.19795
3	15.466	-10.5165	D62	5548	Animal 5548_D62_C59_1	18S	3.30209
5	-3.75535	-8.40455	D62	5548	Animal 5548_D62_C60_1	18S	3.4327
4	9.13527	7.561	D62	5548	Animal 5548_D62_C61_1	18S	3.04262
5	5.05378	-11.7106	D62	5548	Animal 5548_D62_C62_1	18S	3.52165
4	1.79693	4.58531	D62	5548	Animal 5548_D62_C17_?	18S	3.25377
4	1.18784	2.12415	D62	5548	Animal 5548_D62_C16_1	18S	3.14716
1	-12.1206	8.31008	D62	5548	Animal 5548_D62_C64_1	18S	3.06499
4	2.47902	14.5049	D62	5548	Animal 5548_D62_C65_?	18S	3.01053
5	4.27732	-15.4969	D62	5548	Animal 5548_D62_C68_1	18S	3.00295
4	3.28253	7.57548	D62	5548	Animal 5548_D62_C24_1	18S	3.27849
5	-1.6985	-9.68861	D62	5548	Animal 5548_D62_C23_1	18S	3.31549
4	-0.942165	3.78682	D62	5548	Animal 5548_D62_C22_?	18S	3.04302
4	0.0916874	-0.925607	D62	5548	Animal 5548_D62_C70_1	18S	3.13782
1	-5.06896	-4.83682	D62	5548	Animal 5548_D62_C71_1	18S	3.488
1	6.09777	-10.7555	D62	5548	Animal 5548_D62_C26_0	18S	3.35456
4	5.85634	3.91357	D62	5548	Animal 5548_D62_C27_1	18S	3.32347
4	2.50365	8.11645	D62	5548	Animal 5548_D62_C74_?	18S	3.27586
1	-16.4614	3.7149	D62	5548	Animal 5548_D62_C73_1	18S	3.20888
2	19.3208	-5.4123	D62	5548	Animal 5548_D62_C28_1	18S	2.8681
1	-13.4786	1.79737	D62	5548	Animal 5548_D62_C78_1	18S	3.1744
1	-3.18294	-7.08336	D62	5548	Animal 5548_D62_C77_1	18S	3.4291
4	2.17248	5.92129	D62	5548	Animal 5548_D62_C76_1	18S	3.27319
2	19.3105	-5.09717	D62	5548	Animal 5548_D62_C32_1	18S	2.91514
3	17.2179	-11.0956	D62	5548	Animal 5548_D62_C33_1	18S	2.81701
4	9.06241	7.44498	D62	5548	Animal 5548_D62_C81_0	18S	3.07188
1	-3.76512	-4.55823	D62	5548	Animal 5548_D62_C35_1	18S	3.34888
3	23.4811	-6.70454	D62	5548	Animal 5548_D62_C84_0	18S	2.67056
2	20.3273	-3.61934	D62	5548	Animal 5548_D62_C83_1	18S	2.879
3	23.9744	-7.76191	D62	5548	Animal 5548_D62_C37_0	18S	2.65105
4	0.570282	5.99947	D62	5548	Animal 5548_D62_C39_0	18S	3.24425
3	17.5064	-11.7426	D62	5548	Animal 5548_D62_C87_1	18S	2.84894
4	-4.73646	8.20504	D62	5548	Animal 5548_D62_C86_1	18S	3.22091
2	9.53841	-10.7497	D62	5548	Animal 5548_D62_C85_1	18S	3.1013
1	-5.63934	-2.56073	D62	5548	Animal 5548_D62_C41_1	18S	3.31636
3	22.075	-4.997	D62	5548	Animal 5548_D62_C90_1	18S	2.78517
4	1.88102	6.01759	D62	5548	Animal 5548_D62_C89_1	18S	3.25865
1	-12.2775	6.85272	D62	5548	Animal 5548_D62_C88_1	18S	3.20362
4	-3.68413	-5.28021	D62	5548	Animal 5548_D62_C43_1	18S	3.21183
4	1.38424	7.64954	D62	5548	Animal 5548_D62_C44_1	18S	3.29856
4	2.15033	9.24546	D62	5548	Animal 5548_D62_C45_1	18S	3.11657
1	-0.380075	-6.31741	D62	5548	Animal 5548_D62_C93_1	18S	3.20824
2	18.1978	-5.20684	D62	5548	Animal 5548_D62_C92_0	18S	2.96378
3	22.2753	-6.92306	D62	5548	Animal 5548_D62_C91_0	18S	2.88407
4	4.14806	14.4509	D62	5548	Animal 5548_D62_C48_0	18S	3.22333
1	-13.5262	13.5317	D62	5548	Animal 5548_D62_C96_1	18S	3.14579
4	7.33466	-2.623	D62	5548	Animal 5548_D62_C95_1	18S	3.20484
2	17.9156	-0.0818879	D62	5548	Animal 5548_D62_C94_1	18S	2.83784
1	-11.5299	0.981854	D62	5594	Animal 5594_D62_C03_1	18S	3.44401
1	-3.59349	1.46574	D62	5594	Animal 5594_D62_C02_1	18S	3.34663
5	-1.54637	-9.08415	D62	5594	Animal 5594_D62_C01_1	18S	3.37928
1	-9.75382	9.31802	D62	5594	Animal 5594_D62_C50_1	18S	3.32513
4	-2.05269	-6.17391	D62	5594	Animal 5594_D62_C51_1	18S	3.22773
1	-6.56966	9.82497	D62	5594	Animal 5594_D62_C06_1	18S	3.62462
1	-11.445	2.19145	D62	5594	Animal 5594_D62_C05_1	18S	3.30385
1	-5.27881	3.82641	D62	5594	Animal 5594_D62_C04_0	18S	3.37676
1	-10.7107	9.78679	D62	5594	Animal 5594_D62_C52_1	18S	3.17809
4	-2.62558	5.06489	D62	5594	Animal 5594_D62_C53_1	18S	3.27567
4	3.16379	-9.60503	D62	5594	Animal 5594_D62_C54_1	18S	3.22116
5	-10.3613	-5.36266	D62	5594	Animal 5594_D62_C09_1	18S	3.40811
1	-6.3345	-13.8482	D62	5594	Animal 5594_D62_C08_1	18S	3.00757
4	-5.62706	5.98621	D62	5594	Animal 5594_D62_C07_1	18S	3.35241
1	-6.21427	7.36757	D62	5594	Animal 5594_D62_C55_1	18S	3.46249
1	-10.1405	-2.14255	D62	5594	Animal 5594_D62_C57_0	18S	3.30541
1	8.3492	-6.78805	D62	5594	Animal 5594_D62_C12_1	18S	3.12435
1	-10.0559	2.15304	D62	5594	Animal 5594_D62_C11_1	18S	3.01599
1	-12.2286	-0.935626	D62	5594	Animal 5594_D62_C10_1	18S	3.31498
1	-9.23241	10.6268	D62	5594	Animal 5594_D62_C58_1	18S	3.42508
1	-6.39891	-7.19028	D62	5594	Animal 5594_D62_C59_1	18S	3.19741
1	-8.07913	11.6198	D62	5594	Animal 5594_D62_C60_1	18S	3.67349
5	-10.2415	-5.64928	D62	5594	Animal 5594_D62_C14_1	18S	3.11219
2	17.9809	-5.29188	D62	5594	Animal 5594_D62_C13_1	18S	3.11919
1	-5.39776	2.38814	D62	5594	Animal 5594_D62_C61_0	18S	3.24131
5	3.91334	-11.3716	D62	5594	Animal 5594_D62_C62_1	18S	3.23102
4	-5.4517	10.1989	D62	5594	Animal 5594_D62_C63_1	18S	3.11496
1	-6.89218	-5.73906	D62	5594	Animal 5594_D62_C17_0	18S	3.21702
1	-7.11168	2.9276	D62	5594	Animal 5594_D62_C64_1	18S	2.87127
5	-11.1515	-7.06426	D62	5594	Animal 5594_D62_C65_1	18S	3.46652
1	-7.99219	-2.97658	D62	5594	Animal 5594_D62_C66_1	18S	3.08115
1	7.19471	-16.0457	D62	5594	Animal 5594_D62_C20_1	18S	3.68319
5	-8.41326	-5.04226	D62	5594	Animal 5594_D62_C19_1	18S	3.33334
1	-5.92473	14.9034	D62	5594	Animal 5594_D62_C68_1	18S	3.06217
5	2.28975	-14.6367	D62	5594	Animal 5594_D62_C69_1	18S	3.45752
4	-0.812087	7.67354	D62	5594	Animal 5594_D62_C24_1	18S	3.08023
5	-12.3705	-7.10032	D62	5594	Animal 5594_D62_C70_1	18S	3.58147
1	-8.15537	11.781	D62	5594	Animal 5594_D62_C71_1	18S	3.34415
5	-10.3073	-11.2296	D62	5594	Animal 5594_D62_C72_1	18S	3.26498
4	-1.08214	11.6465	D62	5594	Animal 5594_D62_C25_0	18S	3.24802
1	-8.60779	4.1661	D62	5594	Animal 5594_D62_C26_1	18S	3.4523
4	-1.09943	1.09321	D62	5594	Animal 5594_D62_C27_1	18S	3.04853
1	-11.886	-5.69816	D62	5594	Animal 5594_D62_C75_1	18S	3.60867
4	8.85884	1.8255	D62	5594	Animal 5594_D62_C74_1	18S	3.18394
1	-12.6952	-6.2563	D62	5594	Animal 5594_D62_C73_1	18S	3.60192
5	8.64423	-5.99628	D62	5594	Animal 5594_D62_C28_1	18S	3.22023
5	0.189832	-10.3656	D62	5594	Animal 5594_D62_C78_1	18S	3.48577
5	3.71353	-11.2618	D62	5594	Animal 5594_D62_C77_0	18S	3.3511
5	-3.34144	-16.8457	D62	5594	Animal 5594_D62_C76_1	18S	3.20768
4	-2.19955	8.54814	D62	5594	Animal 5594_D62_C32_1	18S	3.28727
1	-5.28941	3.09861	D62	5594	Animal 5594_D62_C33_1	18S	3.29634
4	-2.74403	-0.445905	D62	5594	Animal 5594_D62_C81_0	18S	3.39015
4	3.79791	3.30147	D62	5594	Animal 5594_D62_C80_1	18S	3.19033
5	6.63635	-7.00439	D62	5594	Animal 5594_D62_C79_1	18S	3.12434
5	1.28662	-10.2974	D62	5594	Animal 5594_D62_C35_1	18S	3.28847
4	3.61393	2.20656	D62	5594	Animal 5594_D62_C36_1	18S	3.38299
4	-4.86741	4.96534	D62	5594	Animal 5594_D62_C84_1	18S	3.20183
4	-4.75562	10.352	D62	5594	Animal 5594_D62_C83_0	18S	3.28786
1	-6.01332	10.0575	D62	5594	Animal 5594_D62_C82_1	18S	3.23317
1	-8.70236	-7.16078	D62	5594	Animal 5594_D62_C37_0	18S	3.16862
5	-0.116419	-10.1973	D62	5594	Animal 5594_D62_C38_1	18S	3.25721
2	15.8248	-6.50186	D62	5594	Animal 5594_D62_C39_1	18S	3.22035
4	-0.780173	5.05035	D62	5594	Animal 5594_D62_C87_1	18S	3.11627
1	-6.70948	5.56622	D62	5594	Animal 5594_D62_C85_1	18S	3.21583
1	-6.2832	6.93725	D62	5594	Animal 5594_D62_C40_0	18S	3.34342
1	-4.96896	-6.66079	D62	5594	Animal 5594_D62_C41_1	18S	3.2258
4	1.18184	13.5373	D62	5594	Animal 5594_D62_C90_0	18S	3.23162
4	-4.58606	8.84429	D62	5594	Animal 5594_D62_C89_0	18S	3.18151
4	5.35777	0.0134159	D62	5594	Animal 5594_D62_C88_1	18S	3.26263
1	-6.63416	6.34425	D62	5594	Animal 5594_D62_C43_1	18S	3.3023
4	-2.79691	-1.64383	D62	5594	Animal 5594_D62_C44_1	18S	3.33466
5	2.08253	-10.5331	D62	5594	Animal 5594_D62_C45_0	18S	3.21904
1	-8.39932	-4.71106	D62	5594	Animal 5594_D62_C93_1	18S	3.38993
1	-8.25768	8.03741	D62	5594	Animal 5594_D62_C92_1	18S	3.19304
1	12.4622	7.65567	D62	5594	Animal 5594_D62_C91_1	18S	3.215
4	-5.59631	5.93306	D62	5594	Animal 5594_D62_C46_1	18S	3.37857
2	13.5913	-2.96544	D62	5594	Animal 5594_D62_C47_0	18S	3.18691
4	-3.58602	-8.98891	D62	5594	Animal 5594_D62_C48_1	18S	3.22765
1	-9.6689	1.79385	D62	5594	Animal 5594_D62_C96_1	18S	3.3462
1	-7.9179	1.99664	D62	5594	Animal 5594_D62_C95_1	18S	3.28989
1	-4.82455	-8.10595	D62	5594	Animal 5594_D62_C94_1	18S	3.27448
4	-7.88024	-3.02791	D62	5555	Animal 5555_D62_C02_1	18S	3.14867
3	22.6389	-2.80045	D62	5555	Animal 5555_D62_C50_?	18S	2.98903
1	-10.5501	7.52837	D62	5555	Animal 5555_D62_C51_1	18S	3.3463
5	1.38854	-13.1263	D62	5555	Animal 5555_D62_C04_1	18S	3.57375
4	10.0108	-4.56487	D62	5555	Animal 5555_D62_C52_1	18S	3.24446
1	-13.0975	9.23403	D62	5555	Animal 5555_D62_C53_1	18S	3.1468
1	-6.4505	-3.20205	D62	5555	Animal 5555_D62_C54_1	18S	3.15228
4	-8.4886	2.78397	D62	5555	Animal 5555_D62_C07_1	18S	3.29734
4	4.63017	12.4593	D62	5555	Animal 5555_D62_C56_?	18S	2.93987
2	17.3948	-1.77174	D62	5555	Animal 5555_D62_C12_1	18S	3.08183
3	14.8392	-11.0829	D62	5555	Animal 5555_D62_C11_1	18S	3.45863
4	-2.53644	0.854509	D62	5555	Animal 5555_D62_C58_1	18S	3.22667
4	-0.620952	-0.782704	D62	5555	Animal 5555_D62_C59_1	18S	3.2959
1	-7.32287	2.66019	D62	5555	Animal 5555_D62_C60_1	18S	3.22011
1	-9.52533	8.07814	D62	5555	Animal 5555_D62_C15_1	18S	3.47815
5	-0.936184	-17.2805	D62	5555	Animal 5555_D62_C14_1	18S	3.33094
1	-10.591	5.62634	D62	5555	Animal 5555_D62_C13_1	18S	3.26651
4	6.5618	6.41687	D62	5555	Animal 5555_D62_C62_1	18S	3.24586
4	6.63004	-6.92891	D62	5555	Animal 5555_D62_C63_1	18S	3.30944
4	4.91386	1.12048	D62	5555	Animal 5555_D62_C17_1	18S	3.21338
4	3.96973	-2.54156	D62	5555	Animal 5555_D62_C64_1	18S	3.04561
4	5.37319	0.754508	D62	5555	Animal 5555_D62_C66_1	18S	3.37137
2	16.1262	-4.62462	D62	5555	Animal 5555_D62_C21_1	18S	3.12558
4	-4.39404	-1.57757	D62	5555	Animal 5555_D62_C67_1	18S	3.42072
4	0.802769	-0.725984	D62	5555	Animal 5555_D62_C68_1	18S	3.40447
4	6.46697	9.36585	D62	5555	Animal 5555_D62_C24_?	18S	3.1995
1	-2.28746	12.2786	D62	5555	Animal 5555_D62_C23_?	18S	3.16331
4	1.14191	7.68637	D62	5555	Animal 5555_D62_C22_1	18S	3.20988
4	7.00768	2.52631	D62	5555	Animal 5555_D62_C70_1	18S	3.16682
1	-9.64369	5.44958	D62	5555	Animal 5555_D62_C72_1	18S	2.98226
2	21.3752	-3.07141	D62	5555	Animal 5555_D62_C25_?	18S	3.07496
1	-12.1983	9.80055	D62	5555	Animal 5555_D62_C26_1	18S	3.29823
4	4.40233	1.52336	D62	5555	Animal 5555_D62_C27_?	18S	3.14981
4	-0.237114	7.19566	D62	5555	Animal 5555_D62_C75_1	18S	3.20232
4	1.16826	-5.38065	D62	5555	Animal 5555_D62_C74_1	18S	3.16586
2	17.8154	-0.75222	D62	5555	Animal 5555_D62_C28_1	18S	3.03451
1	-7.52149	-3.60815	D62	5555	Animal 5555_D62_C30_1	18S	3.2426
4	-5.42955	6.14864	D62	5555	Animal 5555_D62_C78_1	18S	3.23266
1	-11.167	8.23716	D62	5555	Animal 5555_D62_C77_1	18S	3.21988
1	-13.1481	9.71555	D62	5555	Animal 5555_D62_C76_1	18S	3.34179
5	-2.44457	-14.1969	D62	5555	Animal 5555_D62_C31_1	18S	3.20888
4	-0.669614	6.19481	D62	5555	Animal 5555_D62_C32_0	18S	3.36045
5	7.06435	-13.3513	D62	5555	Animal 5555_D62_C33_1	18S	2.69608
4	2.20637	-8.38764	D62	5555	Animal 5555_D62_C81_1	18S	3.55742
4	-0.408747	6.26116	D62	5555	Animal 5555_D62_C80_1	18S	3.28285
5	-10.256	16.0098	D62	5555	Animal 5555_D62_C79_1	18S	3.402
5	1.26441	-16.9842	D62	5555	Animal 5555_D62_C34_1	18S	3.26166
4	0.132781	0.423914	D62	5555	Animal 5555_D62_C35_1	18S	3.21967
5	-12.7842	-4.66164	D62	5555	Animal 5555_D62_C36_1	18S	3.51599
1	12.8085	5.3344	D62	5555	Animal 5555_D62_C84_1	18S	3.20657
4	8.20185	5.53518	D62	5555	Animal 5555_D62_C83_1	18S	3.15025
2	15.2716	-7.4922	D62	5555	Animal 5555_D62_C37_1	18S	3.46514
4	8.16263	5.59401	D62	5555	Animal 5555_D62_C38_1	18S	3.33427
1	-3.11489	11.4012	D62	5555	Animal 5555_D62_C39_1	18S	3.23583
1	-3.68146	13.0674	D62	5555	Animal 5555_D62_C86_1	18S	3.11312
4	-3.26777	2.76752	D62	5555	Animal 5555_D62_C85_1	18S	3.32734
3	19.4113	-10.6588	D62	5555	Animal 5555_D62_C40_?	18S	2.9378
4	9.49896	-5.10189	D62	5555	Animal 5555_D62_C42_1	18S	3.41937
4	6.79767	-8.7339	D62	5555	Animal 5555_D62_C90_1	18S	3.26956
4	3.1459	7.3379	D62	5555	Animal 5555_D62_C89_1	18S	3.1271
4	-0.904184	-0.527209	D62	5555	Animal 5555_D62_C88_1	18S	3.41756
1	-10.2143	6.17172	D62	5555	Animal 5555_D62_C43_1	18S	3.31013
4	6.03158	6.62625	D62	5555	Animal 5555_D62_C45_1	18S	3.1978
4	6.44371	1.57094	D62	5555	Animal 5555_D62_C93_1	18S	3.03286
5	-6.26326	-10.0111	D62	5555	Animal 5555_D62_C92_1	18S	2.9904
4	-1.87195	13.7197	D62	5555	Animal 5555_D62_C91_1	18S	3.19905
4	10.3922	6.05084	D62	5555	Animal 5555_D62_C96_1	18S	3.39416
4	-4.41018	-0.226188	D62	5555	Animal 5555_D62_C94_1	18S	3.10712
4	5.43917	13.231	D62	5563	Animal 5563_D62_C03_1	18S	3.1827
4	10.2694	-4.35729	D62	5563	Animal 5563_D62_C02_1	18S	3.09684
3	20.6836	-9.5042	D62	5563	Animal 5563_D62_C01_1	18S	3.16637
2	17.8113	-0.0251268	D62	5563	Animal 5563_D62_C49_1	18S	2.72237
4	5.97715	1.80626	D62	5563	Animal 5563_D62_C50_1	18S	3.21171
4	3.43552	12.6022	D62	5563	Animal 5563_D62_C51_1	18S	3.17855
4	8.90763	8.85848	D62	5563	Animal 5563_D62_C06_1	18S	3.11625
4	5.54406	-8.07893	D62	5563	Animal 5563_D62_C05_1	18S	3.01182
3	22.0411	-5.00865	D62	5563	Animal 5563_D62_C04_1	18S	2.86607
5	1.0146	-17.13	D62	5563	Animal 5563_D62_C52_?	18S	3.04847
3	17.7948	-9.30623	D62	5563	Animal 5563_D62_C54_1	18S	2.93612
3	15.4425	-12.4737	D62	5563	Animal 5563_D62_C09_1	18S	3.51558
1	-7.08669	2.63773	D62	5563	Animal 5563_D62_C07_1	18S	3.19071
4	-7.49409	-5.9973	D62	5563	Animal 5563_D62_C55_1	18S	2.70658
4	5.7246	1.37375	D62	5563	Animal 5563_D62_C56_?	18S	3.13621
4	-0.580395	9.10466	D62	5563	Animal 5563_D62_C57_0	18S	3.22553
3	16.4599	-10.9397	D62	5563	Animal 5563_D62_C11_1	18S	3.05838
4	1.89777	-3.98683	D62	5563	Animal 5563_D62_C10_1	18S	3.29632
4	6.21093	1.95295	D62	5563	Animal 5563_D62_C58_1	18S	3.21517
1	-0.462435	-6.14663	D62	5563	Animal 5563_D62_C59_1	18S	3.35004
4	4.75106	5.18244	D62	5563	Animal 5563_D62_C60_1	18S	3.14924
4	-0.776825	8.08193	D62	5563	Animal 5563_D62_C15_1	18S	3.10287
4	-4.93371	-6.68945	D62	5563	Animal 5563_D62_C13_1	18S	2.82841
1	-14.8078	8.25247	D62	5563	Animal 5563_D62_C61_1	18S	3.03446
1	-17.1134	10.6158	D62	5563	Animal 5563_D62_C62_1	18S	2.73837
3	16.6823	-10.3453	D62	5563	Animal 5563_D62_C63_1	18S	3.07733
5	-7.69591	-17.3849	D62	5563	Animal 5563_D62_C18_0	18S	2.98702
3	16.0811	-12.0925	D62	5563	Animal 5563_D62_C16_1	18S	3.23888
3	19.7198	-10.047	D62	5563	Animal 5563_D62_C64_1	18S	3.42462
1	-14.3202	4.17498	D62	5563	Animal 5563_D62_C65_1	18S	2.79635
1	-11.6844	9.27383	D62	5563	Animal 5563_D62_C66_1	18S	3.1512
3	17.3307	-10.8969	D62	5563	Animal 5563_D62_C21_1	18S	3.23558
4	7.12943	2.37253	D62	5563	Animal 5563_D62_C20_1	18S	3.35468
4	7.11523	3.86131	D62	5563	Animal 5563_D62_C67_?	18S	3.32032
4	1.64703	14.0249	D62	5563	Animal 5563_D62_C69_0	18S	3.05212
4	-4.8225	0.808233	D62	5563	Animal 5563_D62_C24_1	18S	3.26251
4	-5.41371	-0.622757	D62	5563	Animal 5563_D62_C23_1	18S	3.16016
4	3.33397	1.33089	D62	5563	Animal 5563_D62_C70_1	18S	3.21325
5	1.63312	-17.1632	D62	5563	Animal 5563_D62_C71_1	18S	2.77698
4	5.58992	3.14077	D62	5563	Animal 5563_D62_C72_1	18S	3.2236
3	20.8766	-6.71659	D62	5563	Animal 5563_D62_C25_1	18S	3.04745
2	15.1508	-4.02301	D62	5563	Animal 5563_D62_C26_1	18S	2.77671
5	2.25056	-15.9406	D62	5563	Animal 5563_D62_C27_1	18S	2.80098
4	1.7022	3.56348	D62	5563	Animal 5563_D62_C75_1	18S	3.128
4	2.6788	-7.19059	D62	5563	Animal 5563_D62_C74_1	18S	3.22714
4	5.5211	-2.65683	D62	5563	Animal 5563_D62_C73_1	18S	3.21561
4	5.71056	1.98287	D62	5563	Animal 5563_D62_C28_1	18S	3.21504
3	19.6675	-8.26928	D62	5563	Animal 5563_D62_C29_1	18S	3.11749
3	15.4016	-10.7703	D62	5563	Animal 5563_D62_C30_?	18S	3.22003
5	-0.832437	-11.7092	D62	5563	Animal 5563_D62_C78_0	18S	3.20973
4	-0.0582083	5.3315	D62	5563	Animal 5563_D62_C77_1	18S	3.12274
1	-13.4005	11.6611	D62	5563	Animal 5563_D62_C76_1	18S	2.93317
4	9.71715	-1.27296	D62	5563	Animal 5563_D62_C31_1	18S	3.19375
5	-3.40328	-10.9183	D62	5563	Animal 5563_D62_C33_1	18S	3.75928
1	-5.73006	4.90598	D62	5563	Animal 5563_D62_C81_1	18S	2.87713
1	-11.5583	0.148473	D62	5563	Animal 5563_D62_C80_1	18S	3.23696
1	-5.91057	-6.1116	D62	5563	Animal 5563_D62_C34_1	18S	3.24942
4	3.38153	10.9432	D62	5563	Animal 5563_D62_C35_1	18S	3.33592
5	-1.53565	-17.7861	D62	5563	Animal 5563_D62_C83_0	18S	3.14307
4	2.16434	-1.11808	D62	5563	Animal 5563_D62_C37_1	18S	3.15204
5	3.92323	-15.9327	D62	5563	Animal 5563_D62_C38_1	18S	3.38294
4	6.99361	3.65557	D62	5563	Animal 5563_D62_C39_1	18S	3.30341
4	3.14271	5.43047	D62	5563	Animal 5563_D62_C87_1	18S	3.1569
1	-16.0357	1.23225	D62	5563	Animal 5563_D62_C86_1	18S	3.19739
3	16.3298	-10.2315	D62	5563	Animal 5563_D62_C85_1	18S	2.72906
5	0.971551	-9.37715	D62	5563	Animal 5563_D62_C40_1	18S	3.20017
2	16.4027	-4.32649	D62	5563	Animal 5563_D62_C41_1	18S	2.93515
4	4.26693	-7.70544	D62	5563	Animal 5563_D62_C90_1	18S	3.72002
5	14.3288	-5.66333	D62	5563	Animal 5563_D62_C88_1	18S	3.76131
5	4.06094	-15.6604	D62	5563	Animal 5563_D62_C43_1	18S	2.99732
5	3.3423	-16.6375	D62	5563	Animal 5563_D62_C44_1	18S	3.39305
3	15.324	-10.307	D62	5563	Animal 5563_D62_C45_1	18S	3.21589
1	-3.81644	-5.83216	D62	5563	Animal 5563_D62_C93_1	18S	3.438
1	-11.1477	3.65187	D62	5563	Animal 5563_D62_C92_1	18S	3.12202
4	3.18536	7.65454	D62	5563	Animal 5563_D62_C91_1	18S	3.16061
2	22.0778	-3.92797	D62	5563	Animal 5563_D62_C46_1	18S	3.0646
5	-2.64882	-14.3367	D62	5563	Animal 5563_D62_C48_1	18S	3.02382
4	5.60088	-2.02948	D62	5563	Animal 5563_D62_C96_1	18S	3.20399
2	9.17515	-10.8024	D62	5563	Animal 5563_D62_C95_1	18S	3.22952
5	14.7462	-5.41323	D62	5563	Animal 5563_D62_C94_1	18S	3.2176
1	-0.949331	-8.00074	D90	5548	Animal 5548_D90_C03_1	18S	3.11025
5	-2.85798	-16.097	D90	5548	Animal 5548_D90_C02_?	18S	3.07572
1	-11.0234	7.4303	D90	5548	Animal 5548_D90_C01_1	18S	3.34166
4	5.15845	8.05601	D90	5548	Animal 5548_D90_C49_1	18S	3.13822
4	-2.53466	0.649985	D90	5548	Animal 5548_D90_C50_1	18S	3.20638
1	-11.4782	6.49324	D90	5548	Animal 5548_D90_C51_?	18S	3.13058
4	-0.245282	0.508123	D90	5548	Animal 5548_D90_C06_1	18S	3.18451
1	-17.6349	-2.54885	D90	5548	Animal 5548_D90_C05_1	18S	3.01251
1	-11.9767	7.26232	D90	5548	Animal 5548_D90_C04_1	18S	3.25104
4	-0.222287	6.45206	D90	5548	Animal 5548_D90_C52_1	18S	3.14811
1	-17.1952	3.3669	D90	5548	Animal 5548_D90_C54_1	18S	3.22611
1	-4.15359	4.13748	D90	5548	Animal 5548_D90_C09_1	18S	3.19261
1	-12.3103	3.67728	D90	5548	Animal 5548_D90_C08_1	18S	3.22951
1	-8.93777	0.422304	D90	5548	Animal 5548_D90_C55_1	18S	3.24006
4	8.85794	-5.6419	D90	5548	Animal 5548_D90_C56_1	18S	3.11178
2	19.5893	-2.63572	D90	5548	Animal 5548_D90_C57_1	18S	2.96286
1	-11.6278	11.6507	D90	5548	Animal 5548_D90_C12_1	18S	3.28351
5	-0.342544	-18.7979	D90	5548	Animal 5548_D90_C10_1	18S	3.07611
2	14.3026	-6.84483	D90	5548	Animal 5548_D90_C58_1	18S	3.01396
4	0.591066	3.97308	D90	5548	Animal 5548_D90_C59_1	18S	3.24625
5	1.32294	-13.0246	D90	5548	Animal 5548_D90_C60_0	18S	3.06494
5	1.56207	-14.8146	D90	5548	Animal 5548_D90_C15_1	18S	2.95545
2	14.9497	-4.73193	D90	5548	Animal 5548_D90_C13_1	18S	2.84762
4	1.45612	1.19167	D90	5548	Animal 5548_D90_C62_1	18S	3.11749
1	-9.76249	-0.0228729	D90	5548	Animal 5548_D90_C63_1	18S	3.21378
4	5.0303	-4.61631	D90	5548	Animal 5548_D90_C18_1	18S	3.11567
3	21.8636	-6.28246	D90	5548	Animal 5548_D90_C17_1	18S	2.77739
4	1.47512	3.17838	D90	5548	Animal 5548_D90_C16_1	18S	3.13766
4	0.0111615	-5.56977	D90	5548	Animal 5548_D90_C64_1	18S	3.18728
4	0.0422921	6.89685	D90	5548	Animal 5548_D90_C65_1	18S	3.15252
5	7.27479	-9.19063	D90	5548	Animal 5548_D90_C66_1	18S	2.94362
1	-6.04627	10.3259	D90	5548	Animal 5548_D90_C21_1	18S	3.23114
4	-3.47123	10.0877	D90	5548	Animal 5548_D90_C20_1	18S	3.3917
1	-11.7592	6.29619	D90	5548	Animal 5548_D90_C19_1	18S	3.17535
4	-0.778532	0.455879	D90	5548	Animal 5548_D90_C69_1	18S	3.2322
5	14.4336	-7.55356	D90	5548	Animal 5548_D90_C24_1	18S	3.17928
2	17.284	-5.13226	D90	5548	Animal 5548_D90_C23_1	18S	3.0825
5	-5.8785	-14.1727	D90	5548	Animal 5548_D90_C22_?	18S	2.70721
3	22.7263	-8.14551	D90	5548	Animal 5548_D90_C70_1	18S	3.03199
1	-13.3715	6.93982	D90	5548	Animal 5548_D90_C71_1	18S	3.13895
4	2.27005	3.34146	D90	5548	Animal 5548_D90_C72_1	18S	3.22598
4	0.670795	-4.34828	D90	5548	Animal 5548_D90_C25_1	18S	3.05672
5	8.64007	-11.0132	D90	5548	Animal 5548_D90_C26_?	18S	3.38297
1	-10.2304	1.16604	D90	5548	Animal 5548_D90_C75_1	18S	3.19622
1	-19.1815	-0.0803845	D90	5548	Animal 5548_D90_C73_1	18S	3.13778
4	4.12279	-7.43944	D90	5548	Animal 5548_D90_C29_1	18S	2.9663
4	-2.27608	4.77949	D90	5548	Animal 5548_D90_C30_1	18S	3.05057
1	-4.29208	-14.0853	D90	5548	Animal 5548_D90_C78_1	18S	3.11041
1	-4.90628	-2.88619	D90	5548	Animal 5548_D90_C77_1	18S	3.15844
4	-0.433212	-1.19214	D90	5548	Animal 5548_D90_C76_1	18S	3.20725
1	-16.1834	3.94159	D90	5548	Animal 5548_D90_C31_1	18S	3.1169
2	19.3137	-3.12341	D90	5548	Animal 5548_D90_C32_1	18S	3.05882
4	2.02608	-1.03701	D90	5548	Animal 5548_D90_C81_1	18S	3.13481
4	-1.58581	-2.14055	D90	5548	Animal 5548_D90_C80_1	18S	3.22061
4	-0.206928	3.12019	D90	5548	Animal 5548_D90_C79_1	18S	3.32003
4	1.35699	-2.52693	D90	5548	Animal 5548_D90_C34_1	18S	3.21439
1	-8.8231	-7.18077	D90	5548	Animal 5548_D90_C35_1	18S	3.1344
4	-0.652873	-4.99257	D90	5548	Animal 5548_D90_C36_1	18S	3.34368
5	8.18224	-3.14736	D90	5548	Animal 5548_D90_C83_1	18S	2.91997
5	1.9069	-15.1227	D90	5548	Animal 5548_D90_C82_1	18S	3.10486
4	3.60534	8.54499	D90	5548	Animal 5548_D90_C39_1	18S	3.17315
4	3.42937	8.27842	D90	5548	Animal 5548_D90_C87_1	18S	3.16586
1	-11.6241	7.43817	D90	5548	Animal 5548_D90_C86_1	18S	3.26123
5	0.158466	-11.8718	D90	5548	Animal 5548_D90_C85_1	18S	3.44595
1	-16.5768	3.88595	D90	5548	Animal 5548_D90_C41_1	18S	3.36182
1	-17.7716	4.29622	D90	5548	Animal 5548_D90_C42_1	18S	3.10409
5	-3.03838	-11.9838	D90	5548	Animal 5548_D90_C89_1	18S	3.74573
2	15.8636	-6.47256	D90	5548	Animal 5548_D90_C88_1	18S	3.18608
5	-2.61148	-16.0437	D90	5548	Animal 5548_D90_C44_?	18S	3.2513
1	-10.2453	1.39624	D90	5548	Animal 5548_D90_C45_1	18S	3.21792
2	15.7366	-3.97437	D90	5548	Animal 5548_D90_C93_1	18S	3.24719
3	20.7745	-8.80932	D90	5548	Animal 5548_D90_C92_1	18S	2.84515
5	2.81539	-17.9784	D90	5548	Animal 5548_D90_C91_1	18S	2.96341
1	-12.6281	8.429	D90	5548	Animal 5548_D90_C46_1	18S	3.2005
1	-12.7386	7.63786	D90	5548	Animal 5548_D90_C96_1	18S	3.02931
4	0.691427	8.52371	D90	5548	Animal 5548_D90_C95_?	18S	3.24626
5	-2.85876	-13.4395	D90	5548	Animal 5548_D90_C94_1	18S	3.36491
4	5.75292	9.7726	D90	5554	Animal 5554_D90_C03_1	18S	2.99907
1	-14.5164	2.56159	D90	5554	Animal 5554_D90_C49_1	18S	3.30858
1	-11.3507	-0.0162364	D90	5554	Animal 5554_D90_C50_1	18S	3.02873
4	6.78123	11.3591	D90	5554	Animal 5554_D90_C06_1	18S	3.24012
4	-4.17889	2.43185	D90	5554	Animal 5554_D90_C05_1	18S	3.1328
1	-16.1896	-1.24981	D90	5554	Animal 5554_D90_C04_1	18S	2.97822
1	-9.21101	-2.63811	D90	5554	Animal 5554_D90_C52_?	18S	3.12086
1	-9.19535	-2.57405	D90	5554	Animal 5554_D90_C53_1	18S	3.2434
5	4.86406	-8.8498	D90	5554	Animal 5554_D90_C54_1	18S	2.92338
4	-4.41251	11.7117	D90	5554	Animal 5554_D90_C09_1	18S	3.28844
1	-6.70344	11.7364	D90	5554	Animal 5554_D90_C08_1	18S	3.16286
1	-14.8683	8.01038	D90	5554	Animal 5554_D90_C07_1	18S	3.0554
1	-6.11604	-3.34508	D90	5554	Animal 5554_D90_C55_1	18S	3.18737
4	1.39895	7.45884	D90	5554	Animal 5554_D90_C56_1	18S	3.06732
1	-7.06099	2.65477	D90	5554	Animal 5554_D90_C11_1	18S	3.41878
1	-12.9299	3.47688	D90	5554	Animal 5554_D90_C10_1	18S	3.28421
1	-14.5667	5.61533	D90	5554	Animal 5554_D90_C58_1	18S	3.18875
4	-2.70527	3.93563	D90	5554	Animal 5554_D90_C59_1	18S	3.13774
1	-9.41248	4.60129	D90	5554	Animal 5554_D90_C60_1	18S	3.05187
5	1.23196	-17.6286	D90	5554	Animal 5554_D90_C14_1	18S	3.30572
5	-4.96503	-14.2699	D90	5554	Animal 5554_D90_C61_?	18S	2.87208
1	12.4119	7.41546	D90	5554	Animal 5554_D90_C62_1	18S	3.15219
4	4.20584	11.3027	D90	5554	Animal 5554_D90_C63_1	18S	3.03732
1	-7.41241	1.81471	D90	5554	Animal 5554_D90_C18_1	18S	3.14281
1	-8.19221	9.14051	D90	5554	Animal 5554_D90_C16_1	18S	3.17402
1	-10.1356	-3.27921	D90	5554	Animal 5554_D90_C64_?	18S	3.12447
1	-8.22578	-4.17587	D90	5554	Animal 5554_D90_C65_1	18S	3.22025
2	18.031	-1.08759	D90	5554	Animal 5554_D90_C66_1	18S	2.83964
1	-10.1345	-3.79866	D90	5554	Animal 5554_D90_C21_1	18S	2.66685
5	-4.01686	-15.0288	D90	5554	Animal 5554_D90_C20_0	18S	3.33018
1	-10.0147	4.72342	D90	5554	Animal 5554_D90_C19_1	18S	3.18739
4	-1.58364	2.82808	D90	5554	Animal 5554_D90_C67_1	18S	3.29249
5	-3.75028	-15.1613	D90	5554	Animal 5554_D90_C69_1	18S	3.76559
1	-15.8891	-1.01032	D90	5554	Animal 5554_D90_C24_1	18S	2.98313
1	-13.0267	0.949816	D90	5554	Animal 5554_D90_C22_1	18S	2.99034
4	-4.07137	-0.520967	D90	5554	Animal 5554_D90_C70_1	18S	3.31611
4	-6.83044	0.179281	D90	5554	Animal 5554_D90_C71_1	18S	3.20128
1	-7.55915	9.44639	D90	5554	Animal 5554_D90_C72_1	18S	3.25817
1	-14.8729	7.97503	D90	5554	Animal 5554_D90_C25_1	18S	3.17726
4	6.49458	6.23147	D90	5554	Animal 5554_D90_C26_1	18S	3.33153
3	15.4	-12.4946	D90	5554	Animal 5554_D90_C27_?	18S	3.41572
1	-8.23084	6.63743	D90	5554	Animal 5554_D90_C74_1	18S	2.99748
1	-9.66155	4.35756	D90	5554	Animal 5554_D90_C73_1	18S	3.14781
1	-14.0541	6.32294	D90	5554	Animal 5554_D90_C28_1	18S	3.22986
1	-18.9346	7.24938	D90	5554	Animal 5554_D90_C29_1	18S	3.25645
1	-9.54648	7.77409	D90	5554	Animal 5554_D90_C30_1	18S	3.01395
4	9.32826	6.26157	D90	5554	Animal 5554_D90_C78_1	18S	3.01577
1	-13.1542	9.10699	D90	5554	Animal 5554_D90_C31_1	18S	3.05965
1	-9.9502	1.6254	D90	5554	Animal 5554_D90_C32_1	18S	3.12866
4	3.44132	-4.10324	D90	5554	Animal 5554_D90_C33_1	18S	3.18836
5	-2.19464	-11.4083	D90	5554	Animal 5554_D90_C81_0	18S	3.07022
5	-10.4134	-11.379	D90	5554	Animal 5554_D90_C80_0	18S	3.30422
5	0.934135	-17.2283	D90	5554	Animal 5554_D90_C79_0	18S	2.99118
5	1.42137	-16.939	D90	5554	Animal 5554_D90_C34_?	18S	3.1445
1	-8.36196	9.31089	D90	5554	Animal 5554_D90_C35_1	18S	3.24829
5	-0.228924	-13.2534	D90	5554	Animal 5554_D90_C36_1	18S	3.18203
4	1.07691	-6.70302	D90	5554	Animal 5554_D90_C84_1	18S	3.32002
4	4.12635	-0.534947	D90	5554	Animal 5554_D90_C83_1	18S	3.12727
5	-4.93943	-10.4177	D90	5554	Animal 5554_D90_C82_0	18S	3.09502
4	5.30599	11.136	D90	5554	Animal 5554_D90_C38_1	18S	3.20493
1	-9.29029	0.988441	D90	5554	Animal 5554_D90_C85_1	18S	3.19943
4	9.02581	-5.23801	D90	5554	Animal 5554_D90_C40_1	18S	3.25691
1	-10.3327	8.82445	D90	5554	Animal 5554_D90_C42_?	18S	3.09227
5	6.9871	-16.1406	D90	5554	Animal 5554_D90_C90_0	18S	3.03977
5	-2.17992	-7.88547	D90	5554	Animal 5554_D90_C89_1	18S	2.96551
5	-1.33971	-10.1493	D90	5554	Animal 5554_D90_C88_1	18S	3.08537
4	5.72981	9.65085	D90	5554	Animal 5554_D90_C43_1	18S	3.16326
5	-0.197607	-9.89789	D90	5554	Animal 5554_D90_C44_1	18S	3.10496
1	-4.92043	3.7542	D90	5554	Animal 5554_D90_C45_1	18S	3.26017
1	-12.7943	0.709835	D90	5554	Animal 5554_D90_C92_1	18S	3.15138
4	5.00582	0.86882	D90	5554	Animal 5554_D90_C91_1	18S	3.23292
5	5.27569	-11.6567	D90	5554	Animal 5554_D90_C48_1	18S	3.15435
1	-17.5028	-0.461041	D90	5554	Animal 5554_D90_C96_1	18S	3.15207
4	3.18774	9.81255	D90	5554	Animal 5554_D90_C95_1	18S	3.21731
1	-7.18266	13.8169	D90	5554	Animal 5554_D90_C94_1	18S	3.38038
1	-8.36548	3.22635	D21	5594	Animal 5594_D21_C03_1	18S	3.40755
4	-9.89669	-10.5192	D21	5594	Animal 5594_D21_C02_1	18S	3.21726
2	14.5315	-6.98226	D21	5594	Animal 5594_D21_C01_1	18S	3.36695
1	-11.1905	2.07038	D21	5594	Animal 5594_D21_C49_1	18S	3.75875
1	-10.1245	4.70906	D21	5594	Animal 5594_D21_C51_1	18S	3.13948
4	9.44151	1.8517	D21	5594	Animal 5594_D21_C06_1	18S	3.30962
1	-11.1756	3.40557	D21	5594	Animal 5594_D21_C04_1	18S	3.24177
1	-6.34405	-1.25967	D21	5594	Animal 5594_D21_C52_1	18S	3.09289
1	-16.505	-5.83715	D21	5594	Animal 5594_D21_C53_1	18S	3.3345
1	-17.7824	-2.52968	D21	5594	Animal 5594_D21_C09_1	18S	3.23004
5	0.690745	-12.1372	D21	5594	Animal 5594_D21_C07_1	18S	3.78918
1	0.401999	-7.61633	D21	5594	Animal 5594_D21_C55_1	18S	3.39278
4	2.81985	-0.657184	D21	5594	Animal 5594_D21_C57_1	18S	3.2216
4	6.1582	2.92889	D21	5594	Animal 5594_D21_C12_1	18S	3.34573
4	1.78178	2.28541	D21	5594	Animal 5594_D21_C11_0	18S	3.26908
4	14.876	1.54413	D21	5594	Animal 5594_D21_C58_1	18S	3.25423
4	9.4752	1.95534	D21	5594	Animal 5594_D21_C59_1	18S	3.3545
1	-11.0175	4.00837	D21	5594	Animal 5594_D21_C60_1	18S	3.30812
4	-1.82155	-1.24928	D21	5594	Animal 5594_D21_C15_1	18S	3.4007
4	2.86198	-0.184166	D21	5594	Animal 5594_D21_C13_1	18S	3.41501
5	-5.35506	-8.51464	D21	5594	Animal 5594_D21_C62_?	18S	3.44257
4	3.03481	-4.88511	D21	5594	Animal 5594_D21_C63_1	18S	3.22237
4	8.34578	3.34286	D21	5594	Animal 5594_D21_C17_1	18S	3.27564
5	2.71856	-17.0567	D21	5594	Animal 5594_D21_C16_1	18S	3.03609
4	1.90606	1.31179	D21	5594	Animal 5594_D21_C64_0	18S	3.28066
4	2.45533	2.3599	D21	5594	Animal 5594_D21_C65_1	18S	3.26942
1	-15.1093	-9.37838	D21	5594	Animal 5594_D21_C66_1	18S	3.14348
1	-4.44793	-5.79919	D21	5594	Animal 5594_D21_C21_1	18S	3.40376
1	-8.61287	13.2135	D21	5594	Animal 5594_D21_C20_1	18S	3.31489
5	-0.454087	-14.0226	D21	5594	Animal 5594_D21_C19_1	18S	2.86796
1	-8.83191	6.10069	D21	5594	Animal 5594_D21_C67_1	18S	3.37904
1	-18.1667	-2.5311	D21	5594	Animal 5594_D21_C24_1	18S	3.0476
4	3.39717	2.78537	D21	5594	Animal 5594_D21_C23_1	18S	3.29981
4	5.13615	6.46458	D21	5594	Animal 5594_D21_C70_1	18S	3.31832
4	1.78986	2.07824	D21	5594	Animal 5594_D21_C71_1	18S	3.36462
1	-8.4718	12.2181	D21	5594	Animal 5594_D21_C72_1	18S	3.14786
4	9.26363	1.91876	D21	5594	Animal 5594_D21_C25_1	18S	3.30768
4	2.82626	2.9003	D21	5594	Animal 5594_D21_C26_1	18S	3.28041
1	-7.08331	7.05937	D21	5594	Animal 5594_D21_C27_1	18S	3.38937
4	7.27809	2.48663	D21	5594	Animal 5594_D21_C75_1	18S	3.33217
1	-11.0618	3.51342	D21	5594	Animal 5594_D21_C74_1	18S	3.43149
5	-8.36529	-5.41112	D21	5594	Animal 5594_D21_C28_1	18S	3.05685
4	-0.429687	4.1571	D21	5594	Animal 5594_D21_C29_1	18S	3.32474
4	8.24856	3.14963	D21	5594	Animal 5594_D21_C30_1	18S	3.46969
4	6.78663	12.6301	D21	5594	Animal 5594_D21_C78_0	18S	3.13464
4	0.521978	1.8073	D21	5594	Animal 5594_D21_C77_1	18S	3.333
4	5.82341	5.66109	D21	5594	Animal 5594_D21_C31_1	18S	3.26707
4	-0.400707	3.32527	D21	5594	Animal 5594_D21_C32_1	18S	3.4019
4	-0.460181	4.28908	D21	5594	Animal 5594_D21_C33_1	18S	3.35321
1	-10.2791	4.62937	D21	5594	Animal 5594_D21_C81_1	18S	3.52795
4	0.88801	2.00813	D21	5594	Animal 5594_D21_C79_1	18S	3.36731
4	-5.24239	12.5413	D21	5594	Animal 5594_D21_C34_1	18S	3.37217
4	7.36806	2.2405	D21	5594	Animal 5594_D21_C35_1	18S	3.70758
4	2.99258	3.22344	D21	5594	Animal 5594_D21_C36_1	18S	3.14347
1	-8.50674	5.96134	D21	5594	Animal 5594_D21_C84_1	18S	3.14958
4	5.72673	5.02387	D21	5594	Animal 5594_D21_C82_1	18S	3.28694
4	-1.74779	12.0803	D21	5594	Animal 5594_D21_C37_1	18S	3.37154
5	4.39601	-11.6954	D21	5594	Animal 5594_D21_C38_1	18S	3.23793
4	1.21809	6.60851	D21	5594	Animal 5594_D21_C39_1	18S	3.27167
1	-4.18326	-1.39588	D21	5594	Animal 5594_D21_C87_?	18S	3.15791
4	4.09998	3.27252	D21	5594	Animal 5594_D21_C85_1	18S	3.32542
1	-11.0276	4.06899	D21	5594	Animal 5594_D21_C40_1	18S	3.43959
4	-0.377209	13.4378	D21	5594	Animal 5594_D21_C41_1	18S	3.37296
1	-10.9316	-0.0203861	D21	5594	Animal 5594_D21_C42_1	18S	3.35445
1	-17.6885	1.42248	D21	5594	Animal 5594_D21_C88_1	18S	2.91306
1	-8.9287	4.19962	D21	5594	Animal 5594_D21_C43_1	18S	3.22539
4	2.67307	-5.90991	D21	5594	Animal 5594_D21_C44_1	18S	3.2282
1	-14.0512	-0.568208	D21	5594	Animal 5594_D21_C93_1	18S	3.02759
4	-0.371858	5.27629	D21	5594	Animal 5594_D21_C47_1	18S	3.15525
4	-8.2984	-7.61201	D21	5594	Animal 5594_D21_C48_1	18S	3.40483
1	-6.25875	-3.64072	D21	5594	Animal 5594_D21_C96_1	18S	3.29069
1	-6.6438	-2.0718	D21	5594	Animal 5594_D21_C95_?	18S	3.337
1	-3.52384	1.29096	D90	5594	Animal 5594_D90_C49_1	18S	3.09605
4	2.32728	1.37066	D90	5594	Animal 5594_D90_C50_1	18S	3.36743
4	3.23726	0.579851	D90	5594	Animal 5594_D90_C51_1	18S	3.2022
1	-12.8534	6.28815	D90	5594	Animal 5594_D90_C05_1	18S	3.10912
1	-10.9739	-6.38797	D90	5594	Animal 5594_D90_C52_1	18S	3.27456
1	1.21018	-8.01245	D90	5594	Animal 5594_D90_C53_1	18S	2.7161
4	2.58609	1.5764	D90	5594	Animal 5594_D90_C54_0	18S	3.13749
2	14.8104	-2.9582	D90	5594	Animal 5594_D90_C09_1	18S	3.07118
1	-15.2304	4.87286	D90	5594	Animal 5594_D90_C55_1	18S	3.28598
4	2.5958	4.38938	D90	5594	Animal 5594_D90_C12_1	18S	3.22914
5	4.72868	-8.38812	D90	5594	Animal 5594_D90_C11_1	18S	3.49579
1	12.6864	0.723189	D90	5594	Animal 5594_D90_C10_1	18S	3.13394
4	-3.56241	9.75612	D90	5594	Animal 5594_D90_C58_1	18S	3.16012
4	-0.301822	1.81925	D90	5594	Animal 5594_D90_C59_1	18S	3.48397
4	0.685353	4.06454	D90	5594	Animal 5594_D90_C60_1	18S	3.11093
4	3.88202	-0.480729	D90	5594	Animal 5594_D90_C15_1	18S	3.34504
4	0.627173	5.92902	D90	5594	Animal 5594_D90_C13_1	18S	3.18913
4	-1.77173	0.157869	D90	5594	Animal 5594_D90_C61_1	18S	3.14322
5	-11.5447	12.4749	D90	5594	Animal 5594_D90_C62_1	18S	3.19748
1	-18.9813	7.23969	D90	5594	Animal 5594_D90_C63_1	18S	3.11093
1	0.240935	-2.93805	D90	5594	Animal 5594_D90_C17_1	18S	3.22875
1	-10.4244	0.637662	D90	5594	Animal 5594_D90_C16_1	18S	2.88158
1	-15.7125	-2.8656	D90	5594	Animal 5594_D90_C64_1	18S	3.15696
5	-14.3925	-2.57491	D90	5594	Animal 5594_D90_C65_1	18S	3.22037
1	-10.6451	-4.89529	D90	5594	Animal 5594_D90_C20_1	18S	3.00766
4	-3.903	4.08938	D90	5594	Animal 5594_D90_C68_1	18S	3.27346
4	-1.33975	1.18881	D90	5594	Animal 5594_D90_C69_1	18S	3.28807
5	-3.81326	-13.0534	D90	5594	Animal 5594_D90_C24_1	18S	3.25625
5	3.81176	-15.8963	D90	5594	Animal 5594_D90_C23_1	18S	3.32679
4	-2.32196	6.09144	D90	5594	Animal 5594_D90_C22_1	18S	3.34397
4	-10.1579	-11.0188	D90	5594	Animal 5594_D90_C70_1	18S	3.33197
1	-4.39928	4.33774	D90	5594	Animal 5594_D90_C26_1	18S	3.25358
4	2.39383	-1.75849	D90	5594	Animal 5594_D90_C27_1	18S	3.1554
5	-1.86828	-11.3215	D90	5594	Animal 5594_D90_C75_0	18S	3.14659
1	-6.05824	7.33976	D90	5594	Animal 5594_D90_C73_1	18S	3.1434
4	0.527292	-0.0264574	D90	5594	Animal 5594_D90_C28_1	18S	3.29821
4	-0.750277	11.1011	D90	5594	Animal 5594_D90_C29_0	18S	3.09321
1	-15.7661	-3.39627	D90	5594	Animal 5594_D90_C30_1	18S	3.24878
1	-5.66031	-2.28451	D90	5594	Animal 5594_D90_C78_1	18S	3.15477
1	-11.6737	5.56621	D90	5594	Animal 5594_D90_C76_1	18S	3.22391
1	-14.3531	-2.09985	D90	5594	Animal 5594_D90_C31_1	18S	3.03911
4	5.01162	-4.47878	D90	5594	Animal 5594_D90_C33_1	18S	3.21033
1	-11.6021	5.30076	D90	5594	Animal 5594_D90_C81_1	18S	3.42292
1	-10.0858	8.28837	D90	5594	Animal 5594_D90_C80_1	18S	3.13341
4	1.77315	2.71194	D90	5594	Animal 5594_D90_C79_1	18S	3.08733
1	-7.85814	9.77807	D90	5594	Animal 5594_D90_C34_1	18S	3.0316
1	-3.93908	9.59402	D90	5594	Animal 5594_D90_C35_1	18S	3.1907
4	-8.88671	2.22758	D90	5594	Animal 5594_D90_C84_1	18S	3.07451
4	6.68038	0.512632	D90	5594	Animal 5594_D90_C83_1	18S	3.16238
1	-9.97214	-1.14932	D90	5594	Animal 5594_D90_C37_1	18S	2.94763
1	-8.46834	-3.81981	D90	5594	Animal 5594_D90_C39_1	18S	3.0877
4	2.18175	4.77124	D90	5594	Animal 5594_D90_C87_1	18S	3.19768
4	1.28375	-2.64369	D90	5594	Animal 5594_D90_C86_1	18S	3.37744
4	2.86502	3.13448	D90	5594	Animal 5594_D90_C40_1	18S	3.05452
1	-8.26123	-4.02506	D90	5594	Animal 5594_D90_C41_1	18S	3.04564
4	1.29161	-2.02448	D90	5594	Animal 5594_D90_C42_1	18S	3.07183
4	0.557077	-2.73056	D90	5594	Animal 5594_D90_C90_1	18S	3.11488
1	0.560602	-7.78206	D90	5594	Animal 5594_D90_C88_1	18S	3.28623
5	-6.71704	-7.71031	D90	5594	Animal 5594_D90_C43_1	18S	2.65556
1	-9.21738	5.4097	D90	5594	Animal 5594_D90_C44_1	18S	3.03388
1	-8.42544	-1.89654	D90	5594	Animal 5594_D90_C45_1	18S	3.15086
4	-1.79882	-2.25333	D90	5594	Animal 5594_D90_C92_1	18S	3.37399
1	-5.22622	3.89151	D90	5594	Animal 5594_D90_C91_1	18S	3.2534
5	-7.07946	-4.881	D90	5594	Animal 5594_D90_C96_1	18S	3.1912
5	-9.66016	13.2899	D90	5594	Animal 5594_D90_C95_1	18S	3.54679
5	-9.6987	11.4371	D90	5594	Animal 5594_D90_C94_1	18S	3.32382
4	3.39045	-1.60925	D0	5563	Animal_5563_D0_1_C02	ACTB	0.927327
1	-7.15805	4.09821	D0	5563	Animal_5563_D0_1_C01	ACTB	0.764657
4	6.58988	0.773289	D0	5563	Animal_5563_D0_1_C49	ACTB	0.833228
1	-13.7406	4.74291	D0	5563	Animal_5563_D0_1_C51	ACTB	0.737837
1	-16.164	0.894296	D0	5563	Animal_5563_D0_1_C05	ACTB	0.89429
5	-0.777146	-11.8159	D0	5563	Animal_5563_D0_1_C52	ACTB	0.773086
5	4.08234	-16.99	D0	5563	Animal_5563_D0_1_C54	ACTB	1.01017
5	-16.6118	-12.4042	D0	5563	Animal_5563_D0_1_C09	ACTB	0.795366
1	-12.4381	1.55545	D0	5563	Animal_5563_D0_1_C55	ACTB	0.835081
1	-15.2507	3.55903	D0	5563	Animal_5563_D0_1_C57	ACTB	0.789344
1	-13.2307	3.05691	D0	5563	Animal_5563_D0_1_C12	ACTB	0.774043
1	-18.2271	-5.24308	D0	5563	Animal_5563_D0_1_C11	ACTB	0.70404
4	2.832	-3.07509	D0	5563	Animal_5563_D0_1_C10	ACTB	0.840194
1	-16.2396	2.48152	D0	5563	Animal_5563_D0_1_C58	ACTB	0.806615
4	-6.64668	-0.416081	D0	5563	Animal_5563_D0_1_C59	ACTB	0.940942
4	-1.76021	-2.29513	D0	5563	Animal_5563_D0_1_C60	ACTB	0.725234
4	3.16179	10.9668	D0	5563	Animal_5563_D0_1_C15	ACTB	0.766689
1	-20.378	4.09082	D0	5563	Animal_5563_D0_1_C14	ACTB	0.832578
1	-14.6871	-5.37821	D0	5563	Animal_5563_D0_1_C61	ACTB	1.10375
4	-0.955537	8.14564	D0	5563	Animal_5563_D0_1_C62	ACTB	0.832372
4	0.184514	11.7054	D0	5563	Animal_5563_D0_1_C63	ACTB	0.800156
4	-2.91738	1.36763	D0	5563	Animal_5563_D0_1_C18	ACTB	0.827624
5	-1.41513	-15.4639	D0	5563	Animal_5563_D0_1_C17	ACTB	1.05438
1	-14.4042	0.789909	D0	5563	Animal_5563_D0_1_C16	ACTB	0.686288
4	-5.36767	16.1881	D0	5563	Animal_5563_D0_1_C64	ACTB	0.752808
1	-2.99261	-3.75895	D0	5563	Animal_5563_D0_1_C66	ACTB	0.857816
1	-7.64502	4.96352	D0	5563	Animal_5563_D0_1_C21	ACTB	0.801313
4	-3.20373	-2.7104	D0	5563	Animal_5563_D0_1_C20	ACTB	0.982723
4	3.89823	6.48761	D0	5563	Animal_5563_D0_1_C19	ACTB	0.700564
1	-8.10972	1.16323	D0	5563	Animal_5563_D0_1_C67	ACTB	0.733381
1	1.10753	-5.29733	D0	5563	Animal_5563_D0_1_C69	ACTB	0.823211
4	6.80823	5.36198	D0	5563	Animal_5563_D0_1_C24	ACTB	0.847833
3	23.4395	-9.57492	D0	5563	Animal_5563_D0_1_C23	ACTB	0.80024
4	6.87102	-2.7122	D0	5563	Animal_5563_D0_1_C22	ACTB	0.944012
4	-3.47167	8.8843	D0	5563	Animal_5563_D0_1_C71	ACTB	0.731228
1	-12.5835	2.1349	D0	5563	Animal_5563_D0_1_C72	ACTB	0.551337
4	-3.96678	6.06039	D0	5563	Animal_5563_D0_1_C25	ACTB	0.864306
4	-2.82214	0.387702	D0	5563	Animal_5563_D0_1_C26	ACTB	0.724746
4	2.57939	5.38394	D0	5563	Animal_5563_D0_1_C27	ACTB	0.788024
1	-14.4095	1.79433	D0	5563	Animal_5563_D0_1_C75	ACTB	0.815035
4	-4.58712	6.62511	D0	5563	Animal_5563_D0_1_C74	ACTB	0.64739
4	9.40049	12.551	D0	5563	Animal_5563_D0_1_C73	ACTB	0.8388
4	-3.95522	-2.08477	D0	5563	Animal_5563_D0_1_C28	ACTB	0.819854
1	-14.4582	1.3007	D0	5563	Animal_5563_D0_1_C30	ACTB	0.824803
4	4.77642	2.18351	D0	5563	Animal_5563_D0_1_C78	ACTB	0.730047
1	-9.20968	7.26093	D0	5563	Animal_5563_D0_1_C77	ACTB	0.693605
1	-14.4482	7.26473	D0	5563	Animal_5563_D0_1_C76	ACTB	0.895545
4	3.08048	10.2955	D0	5563	Animal_5563_D0_1_C31	ACTB	0.877599
1	-13.4689	4.85849	D0	5563	Animal_5563_D0_1_C32	ACTB	0.806001
4	2.66483	5.6794	D0	5563	Animal_5563_D0_1_C81	ACTB	0.82464
2	19.2347	-3.68228	D0	5563	Animal_5563_D0_1_C80	ACTB	1.02535
1	-12.2091	6.17186	D0	5563	Animal_5563_D0_1_C79	ACTB	0.897247
4	-3.1743	16.0897	D0	5563	Animal_5563_D0_1_C34	ACTB	0.860566
1	-14.9253	3.66718	D0	5563	Animal_5563_D0_1_C35	ACTB	0.730881
4	-13.8933	9.91742	D0	5563	Animal_5563_D0_1_C36	ACTB	0.774085
4	4.98959	0.730063	D0	5563	Animal_5563_D0_1_C84	ACTB	0.752593
1	-17.9349	5.45188	D0	5563	Animal_5563_D0_0_C82	ACTB	1.07599
4	4.13705	4.4409	D0	5563	Animal_5563_D0_1_C37	ACTB	0.839311
1	-16.0097	6.96191	D0	5563	Animal_5563_D0_1_C38	ACTB	0.759042
1	-13.5619	3.97874	D0	5563	Animal_5563_D0_1_C39	ACTB	0.826046
4	1.88489	5.16386	D0	5563	Animal_5563_D0_1_C87	ACTB	0.816198
1	-18.8956	7.20117	D0	5563	Animal_5563_D0_1_C86	ACTB	0.902528
4	5.23416	9.60851	D0	5563	Animal_5563_D0_1_C85	ACTB	0.901251
4	-3.18441	2.64967	D0	5563	Animal_5563_D0_1_C40	ACTB	0.857171
4	1.09675	7.8279	D0	5563	Animal_5563_D0_1_C41	ACTB	0.737635
4	-2.14744	8.62271	D0	5563	Animal_5563_D0_1_C42	ACTB	0.764697
1	-11.4629	-2.18946	D0	5563	Animal_5563_D0_1_C89	ACTB	0.645707
4	3.69149	5.23632	D0	5563	Animal_5563_D0_1_C88	ACTB	0.829542
4	2.54828	3.92334	D0	5563	Animal_5563_D0_1_C43	ACTB	0.915132
4	-0.946706	9.46064	D0	5563	Animal_5563_D0_1_C44	ACTB	0.78671
4	6.43914	5.26558	D0	5563	Animal_5563_D0_1_C45	ACTB	0.928496
4	1.24738	13.5803	D0	5563	Animal_5563_D0_1_C93	ACTB	0.923067
1	-13.9487	4.24325	D0	5563	Animal_5563_D0_1_C92	ACTB	0.568293
4	1.30895	-4.41438	D0	5563	Animal_5563_D0_1_C91	ACTB	0.781039
4	-2.48157	12.4381	D0	5563	Animal_5563_D0_1_C46	ACTB	0.869986
4	3.07502	5.95963	D0	5563	Animal_5563_D0_1_C48	ACTB	0.9393
4	-3.89164	7.62307	D0	5563	Animal_5563_D0_1_C96	ACTB	0.789913
4	1.37472	-1.74309	D0	5563	Animal_5563_D0_1_C95	ACTB	0.854282
4	0.779689	12.578	D0	5563	Animal_5563_D0_1_C94	ACTB	0.679123
1	-20.3777	4.08293	D21	5563	Animal 5563_D21_0_C03	ACTB	0.875102
4	3.38104	-1.63822	D21	5563	Animal_5563_D21_0_C02	ACTB	0.951179
1	-7.15125	4.09424	D21	5563	Animal_5563_D21_0_C01	ACTB	0.785816
4	3.16678	10.9328	D21	5563	Animal_5563_D21_0_C06	ACTB	0.797211
1	-16.2199	0.836962	D21	5563	Animal_5563_D21_0_C05	ACTB	0.906741
5	-16.6124	-12.4055	D21	5563	Animal_5563_D21_0_C09	ACTB	0.8493
1	-13.2423	2.80875	D21	5563	Animal_5563_D21_0_C12	ACTB	0.811792
1	-18.2402	-5.23537	D21	5563	Animal_5563_D21_0_C11	ACTB	0.692391
4	2.86492	-3.09559	D21	5563	Animal_5563_D21_0_C10	ACTB	0.834314
2	20.4411	-3.50884	D21	5563	Animal_5563_D21_1_C63	ACTB	1.0565
3	22.8024	-7.43863	D21	5563	Animal_5563_D21_1_C18	ACTB	1.13629
3	23.4141	-7.42173	D21	5563	Animal_5563_D21_1_C22	ACTB	1.15995
4	0.654537	4.05795	D21	5563	Animal_5563_D21_1_C31	ACTB	0.738159
3	23.3019	-6.61205	D21	5563	Animal_5563_D21_1_C83	ACTB	1.11262
3	13.2828	-8.86283	D21	5563	Animal_5563_D21_1_C38	ACTB	0.930777
3	22.2997	-7.10278	D21	5563	Animal_5563_D21_1_C87	ACTB	1.20155
3	22.5542	-7.35504	D21	5563	Animal_5563_D21_1_C43	ACTB	1.27746
2	16.9735	-3.79102	D21	5563	Animal_5563_D21_1_C45	ACTB	0.978199
3	23.4977	-8.41005	D21	5563	Animal_5563_D21_1_C92	ACTB	1.03143
2	19.2093	-1.95076	D21	5563	Animal_5563_D21_1_C46	ACTB	1.09985
1	10.3368	-7.93421	D21	5563	Animal_5563_D21_1_C48	ACTB	1.22118
5	12.467	9.02098	D21	5563	Animal_5563_D21_1_C95	ACTB	0.594802
3	16.5345	-8.75803	D90	5563	Animal 5563_D90_1_C03	ACTB	1.19009
1	-7.66172	15.6277	D90	5563	Animal_5563_D90_1_C02	ACTB	0.928672
4	5.32652	3.73332	D90	5563	Animal_5563_D90_1_C50	ACTB	0.965278
1	-9.76699	5.80987	D90	5563	Animal_5563_D90_1_C51	ACTB	0.846706
5	-9.39633	13.3453	D90	5563	Animal_5563_D90_1_C06	ACTB	0.837075
1	-3.78978	-5.09101	D90	5563	Animal_5563_D90_1_C05	ACTB	0.838792
4	-4.39705	8.03622	D90	5563	Animal_5563_D90_1_C04	ACTB	1.00551
1	-11.5496	1.90839	D90	5563	Animal_5563_D90_1_C52	ACTB	0.794018
1	-3.77126	-4.4753	D90	5563	Animal_5563_D90_1_C53	ACTB	0.895711
4	-6.74012	1.18068	D90	5563	Animal_5563_D90_1_C54	ACTB	0.843906
1	-18.6228	3.40151	D90	5563	Animal_5563_D90_1_C09	ACTB	0.985355
1	-15.6634	-0.23069	D90	5563	Animal_5563_D90_1_C07	ACTB	0.795049
1	-5.21138	-4.83734	D90	5563	Animal_5563_D90_1_C55	ACTB	0.832302
1	-15.2869	2.9837	D90	5563	Animal_5563_D90_1_C56	ACTB	0.890134
4	-2.08603	3.20557	D90	5563	Animal_5563_D90_1_C12	ACTB	0.97343
4	7.70653	1.05133	D90	5563	Animal_5563_D90_1_C11	ACTB	0.802592
4	4.45209	5.70025	D90	5563	Animal_5563_D90_1_C10	ACTB	0.869166
4	7.52665	9.04458	D90	5563	Animal_5563_D90_1_C58	ACTB	0.983133
4	-4.04535	-4.39452	D90	5563	Animal_5563_D90_1_C59	ACTB	0.823637
4	-0.823698	11.6082	D90	5563	Animal_5563_D90_1_C15	ACTB	0.848988
4	9.00125	8.88655	D90	5563	Animal_5563_D90_1_C14	ACTB	0.910008
1	-16.5919	8.22704	D90	5563	Animal_5563_D90_1_C13	ACTB	0.904253
4	14.936	6.44201	D90	5563	Animal_5563_D90_1_C61	ACTB	1.04291
4	10.2566	9.08522	D90	5563	Animal_5563_D90_1_C62	ACTB	0.944065
4	7.19548	9.60472	D90	5563	Animal_5563_D90_1_C63	ACTB	1.01469
2	18.9705	-0.0356238	D90	5563	Animal_5563_D90_1_C18	ACTB	1.1136
1	-14.6289	-1.20231	D90	5563	Animal_5563_D90_1_C17	ACTB	0.851013
4	2.15843	9.16388	D90	5563	Animal_5563_D90_1_C65	ACTB	0.928277
2	18.5916	-3.71662	D90	5563	Animal_5563_D90_1_C66	ACTB	0.930759
4	7.75106	7.71527	D90	5563	Animal_5563_D90_1_C21	ACTB	0.892055
1	-11.4664	4.26873	D90	5563	Animal_5563_D90_1_C20	ACTB	0.88438
4	2.72986	9.90794	D90	5563	Animal_5563_D90_1_C19	ACTB	0.967165
1	-12.307	0.775143	D90	5563	Animal_5563_D90_1_C24	ACTB	0.940486
4	-4.89393	9.10439	D90	5563	Animal_5563_D90_1_C23	ACTB	0.858484
3	21.899	-8.8868	D90	5563	Animal_5563_D90_1_C22	ACTB	1.16815
2	15.5791	-5.1793	D90	5563	Animal_5563_D90_1_C70	ACTB	1.13816
4	3.89667	7.76355	D90	5563	Animal_5563_D90_1_C71	ACTB	0.88777
1	-14.2959	-0.207587	D90	5563	Animal_5563_D90_1_C72	ACTB	0.94042
4	-6.67348	-0.240969	D90	5563	Animal_5563_D90_1_C25	ACTB	0.803457
1	-12.7128	-2.24433	D90	5563	Animal_5563_D90_1_C26	ACTB	0.912224
1	-5.41394	7.4072	D90	5563	Animal_5563_D90_1_C75	ACTB	0.893367
3	22.4934	-7.6387	D90	5563	Animal_5563_D90_1_C73	ACTB	1.21407
2	18.4021	-1.38076	D90	5563	Animal_5563_D90_1_C28	ACTB	1.00862
2	18.2765	-2.25581	D90	5563	Animal_5563_D90_1_C29	ACTB	1.11976
2	20.3492	-1.14872	D90	5563	Animal_5563_D90_1_C78	ACTB	1.18014
4	3.81743	6.41972	D90	5563	Animal_5563_D90_1_C77	ACTB	0.947729
1	-13.1006	2.84163	D90	5563	Animal_5563_D90_1_C32	ACTB	0.876416
4	-5.2969	-0.746423	D90	5563	Animal_5563_D90_1_C33	ACTB	0.849866
4	-12.1479	10.4893	D90	5563	Animal_5563_D90_1_C81	ACTB	0.874669
1	-16.6102	0.896351	D90	5563	Animal_5563_D90_1_C80	ACTB	0.769715
4	1.0089	9.17618	D90	5563	Animal_5563_D90_1_C79	ACTB	0.924861
2	18.1737	-1.35115	D90	5563	Animal_5563_D90_1_C34	ACTB	1.24173
1	-14.0812	2.54051	D90	5563	Animal_5563_D90_1_C36	ACTB	0.955381
1	-12.94	1.2647	D90	5563	Animal_5563_D90_1_C84	ACTB	0.78051
5	1.9079	-14.1617	D90	5563	Animal_5563_D90_?_C83	ACTB	1.26331
4	0.488792	1.13005	D90	5563	Animal_5563_D90_1_C37	ACTB	0.877097
3	21.9317	-6.48434	D90	5563	Animal_5563_D90_1_C38	ACTB	1.08686
3	22.0789	-5.77477	D90	5563	Animal_5563_D90_1_C39	ACTB	1.16722
4	9.3756	9.20009	D90	5563	Animal_5563_D90_1_C86	ACTB	0.963821
1	-12.6015	5.57343	D90	5563	Animal_5563_D90_1_C85	ACTB	0.851516
4	-3.57881	3.94869	D90	5563	Animal_5563_D90_1_C40	ACTB	0.782158
4	7.39278	8.60342	D90	5563	Animal_5563_D90_1_C41	ACTB	0.891229
3	24.145	-6.06687	D90	5563	Animal_5563_D90_1_C42	ACTB	1.19344
4	-2.6099	3.92181	D90	5563	Animal_5563_D90_1_C90	ACTB	0.953356
4	8.20275	7.12229	D90	5563	Animal_5563_D90_1_C89	ACTB	0.807358
3	21.9121	-7.99547	D90	5563	Animal_5563_D90_1_C88	ACTB	1.11913
1	-4.22824	-8.03198	D90	5563	Animal_5563_D90_1_C44	ACTB	0.894417
4	4.75085	4.03708	D90	5563	Animal_5563_D90_1_C45	ACTB	0.769872
1	-7.6909	18.7435	D90	5563	Animal_5563_D90_1_C93	ACTB	0.989849
4	7.37664	9.80231	D90	5563	Animal_5563_D90_1_C91	ACTB	0.821341
4	14.9738	6.41555	D90	5563	Animal_5563_D90_1_C47	ACTB	0.872976
4	5.19903	6.4222	D90	5563	Animal_5563_D90_1_C95	ACTB	0.893213
5	-3.5329	-9.22851	D0	5561	Animal 5561_D0_1_C03	ACTB	0.759082
1	-16.4903	-7.14126	D0	5561	Animal_5561_D0_1_C02	ACTB	0.857454
1	-7.65642	15.6044	D0	5561	Animal_5561_D0_0_C01	ACTB	0.92702
4	7.08262	5.44938	D0	5561	Animal_5561_D0_1_C49	ACTB	0.544933
4	-0.483226	-3.23777	D0	5561	Animal_5561_D0_1_C50	ACTB	1.06493
4	6.46154	8.89014	D0	5561	Animal_5561_D0_1_C06	ACTB	0.902632
4	-5.91058	0.487921	D0	5561	Animal_5561_D0_1_C04	ACTB	0.683157
4	2.1059	5.47534	D0	5561	Animal_5561_D0_1_C53	ACTB	0.811042
1	-16.5867	2.44679	D0	5561	Animal_5561_D0_1_C54	ACTB	1.1346
4	-2.17506	4.91234	D0	5561	Animal_5561_D0_1_C09	ACTB	0.73271
1	-13.5868	-3.24296	D0	5561	Animal_5561_D0_1_C08	ACTB	0.767515
1	6.0845	-10.7554	D0	5561	Animal_5561_D0_1_C55	ACTB	0.907056
1	-8.71972	0.10902	D0	5561	Animal_5561_D0_1_C57	ACTB	0.594436
1	-12.8757	-1.74318	D0	5561	Animal_5561_D0_1_C12	ACTB	0.768553
1	-3.97887	1.62935	D0	5561	Animal_5561_D0_1_C11	ACTB	0.975225
5	4.24199	-8.60231	D0	5561	Animal_5561_D0_1_C58	ACTB	0.826624
4	9.16448	-1.06226	D0	5561	Animal_5561_D0_1_C59	ACTB	0.732593
1	-6.84103	5.29399	D0	5561	Animal_5561_D0_1_C60	ACTB	0.700946
1	-2.13236	-6.05895	D0	5561	Animal_5561_D0_1_C15	ACTB	0.789352
1	-16.2759	-7.07806	D0	5561	Animal_5561_D0_1_C14	ACTB	0.891324
4	-3.13017	-1.21853	D0	5561	Animal_5561_D0_1_C61	ACTB	0.729147
1	-5.71232	1.64954	D0	5561	Animal_5561_D0_1_C62	ACTB	1.03413
4	-2.21757	10.2379	D0	5561	Animal_5561_D0_1_C63	ACTB	0.951584
4	0.993101	11.4794	D0	5561	Animal_5561_D0_1_C18	ACTB	0.758223
4	1.68214	10.4951	D0	5561	Animal_5561_D0_1_C17	ACTB	0.876204
1	-12.2646	4.67878	D0	5561	Animal_5561_D0_1_C16	ACTB	0.914116
4	4.73134	-4.38686	D0	5561	Animal_5561_D0_1_C64	ACTB	0.810584
4	-2.46354	4.60225	D0	5561	Animal_5561_D0_1_C65	ACTB	0.831017
1	-14.798	9.14861	D0	5561	Animal_5561_D0_1_C66	ACTB	0.840592
1	-14.9453	11.2523	D0	5561	Animal_5561_D0_1_C21	ACTB	0.806346
1	-11.7187	-2.59768	D0	5561	Animal_5561_D0_1_C20	ACTB	0.924682
4	4.66737	11.4103	D0	5561	Animal_5561_D0_1_C67	ACTB	0.919086
1	-12.3177	4.53311	D0	5561	Animal_5561_D0_1_C68	ACTB	0.683438
4	2.61039	11.6604	D0	5561	Animal_5561_D0_1_C69	ACTB	0.816005
5	7.10121	-13.359	D0	5561	Animal_5561_D0_1_C24	ACTB	0.0457398
1	-13.4081	3.75527	D0	5561	Animal_5561_D0_1_C23	ACTB	0.552346
4	8.13318	10.321	D0	5561	Animal_5561_D0_1_C22	ACTB	0.890619
4	6.90895	-0.517192	D0	5561	Animal_5561_D0_1_C70	ACTB	0.902612
1	-14.207	-0.216978	D0	5561	Animal_5561_D0_0_C72	ACTB	0.838655
4	5.68852	0.662962	D0	5561	Animal_5561_D0_1_C25	ACTB	0.697107
4	-1.18453	9.63425	D0	5561	Animal_5561_D0_1_C26	ACTB	0.714051
1	-13.6152	-3.07095	D0	5561	Animal_5561_D0_1_C27	ACTB	0.768332
4	4.75309	-2.82213	D0	5561	Animal_5561_D0_1_C74	ACTB	0.786266
1	-13.7774	2.21339	D0	5561	Animal_5561_D0_1_C73	ACTB	0.612646
4	-1.09233	-2.58031	D0	5561	Animal_5561_D0_1_C28	ACTB	0.812757
1	-15.002	7.63935	D0	5561	Animal_5561_D0_1_C29	ACTB	0.731458
1	-13.4539	5.08722	D0	5561	Animal_5561_D0_1_C30	ACTB	0.794401
1	-2.22176	-1.65176	D0	5561	Animal_5561_D0_1_C78	ACTB	0.612325
4	3.73286	6.37421	D0	5561	Animal_5561_D0_0_C77	ACTB	0.948333
1	-18.1459	5.58455	D0	5561	Animal_5561_D0_1_C31	ACTB	0.618492
1	-14.3667	-5.27601	D0	5561	Animal_5561_D0_1_C32	ACTB	0.811633
1	-13.0459	2.01034	D0	5561	Animal_5561_D0_1_C33	ACTB	0.789547
4	-1.0474	7.23407	D0	5561	Animal_5561_D0_1_C81	ACTB	0.824265
5	-10.0034	10.6078	D0	5561	Animal_5561_D0_1_C80	ACTB	0.803501
1	-12.8873	-3.43137	D0	5561	Animal_5561_D0_1_C79	ACTB	0.607837
4	1.38003	7.16286	D0	5561	Animal_5561_D0_1_C34	ACTB	0.812406
4	-4.66773	-0.276992	D0	5561	Animal_5561_D0_1_C35	ACTB	0.949248
4	3.78542	9.38162	D0	5561	Animal_5561_D0_1_C84	ACTB	0.85641
5	-1.98735	-14.4617	D0	5561	Animal_5561_D0_1_C83	ACTB	0.914192
1	0.588865	-7.89976	D0	5561	Animal_5561_D0_?_C82	ACTB	1.00118
4	-0.96518	1.51373	D0	5561	Animal_5561_D0_1_C37	ACTB	0.778821
4	4.4101	10.4667	D0	5561	Animal_5561_D0_1_C38	ACTB	0.960976
1	-14.6196	-0.262318	D0	5561	Animal_5561_D0_1_C87	ACTB	0.508718
4	-2.93634	-3.77403	D0	5561	Animal_5561_D0_1_C86	ACTB	1.06488
4	4.24074	3.57701	D0	5561	Animal_5561_D0_1_C85	ACTB	0.690459
4	2.01968	3.74726	D0	5561	Animal_5561_D0_1_C40	ACTB	0.856453
4	-1.09207	2.32211	D0	5561	Animal_5561_D0_1_C41	ACTB	0.671165
4	1.24647	4.68721	D0	5561	Animal_5561_D0_1_C90	ACTB	0.864512
3	21.8351	-7.93801	D0	5561	Animal_5561_D0_0_C88	ACTB	1.14796
5	2.44951	-15.2126	D0	5561	Animal_5561_D0_0_C44	ACTB	0.744897
4	1.43699	4.88343	D0	5561	Animal_5561_D0_1_C45	ACTB	0.831648
1	-5.06194	1.83086	D0	5561	Animal_5561_D0_1_C93	ACTB	0.936331
1	-7.69077	18.7425	D0	5561	Animal_5561_D0_0_C92	ACTB	1.03711
1	-11.0241	-6.56622	D0	5561	Animal_5561_D0_1_C91	ACTB	0.598896
4	-1.37475	-3.99852	D0	5561	Animal_5561_D0_1_C96	ACTB	0.836585
4	3.67069	1.26585	D0	5561	Animal_5561_D0_1_C95	ACTB	0.795813
4	7.40634	-9.20608	D0	5561	Animal_5561_D0_1_C94	ACTB	0.525209
1	-13.588	-11.5829	D21	5561	Animal 5561_D21_1_C03	ACTB	0.902089
5	3.20015	-9.73581	D21	5561	Animal 5561_D21_1_C02	ACTB	0.779106
4	2.78326	13.6683	D21	5561	Animal 5561_D21_1_C49	ACTB	0.78089
4	-0.356513	14.3975	D21	5561	Animal 5561_D21_1_C50	ACTB	0.876533
1	-19.3566	1.88434	D21	5561	Animal 5561_D21_1_C51	ACTB	0.869696
1	-5.11653	-1.59289	D21	5561	Animal 5561_D21_1_C06	ACTB	0.673436
4	10.4273	6.97953	D21	5561	Animal 5561_D21_1_C05	ACTB	0.745769
4	0.652545	10.5377	D21	5561	Animal 5561_D21_1_C04	ACTB	0.853813
4	6.94263	1.19727	D21	5561	Animal 5561_D21_1_C52	ACTB	0.764489
1	-12.5646	16.2761	D21	5561	Animal 5561_D21_1_C53	ACTB	0.773255
1	-12.2983	-8.99407	D21	5561	Animal 5561_D21_1_C54	ACTB	0.946864
1	-1.06212	15.5454	D21	5561	Animal 5561_D21_1_C09	ACTB	0.786781
4	-0.76273	-3.3796	D21	5561	Animal 5561_D21_1_C08	ACTB	0.786249
4	0.673583	16.3972	D21	5561	Animal 5561_D21_1_C07	ACTB	0.840334
4	0.0841345	15.2424	D21	5561	Animal 5561_D21_1_C55	ACTB	0.700647
1	-15.6046	8.8301	D21	5561	Animal 5561_D21_1_C56	ACTB	1.04022
4	5.25038	7.70302	D21	5561	Animal 5561_D21_1_C57	ACTB	0.76425
1	10.0202	13.2074	D21	5561	Animal 5561_D21_1_C12	ACTB	1.05566
4	-4.40643	11.7616	D21	5561	Animal 5561_D21_1_C10	ACTB	0.819643
4	-3.4043	3.58846	D21	5561	Animal 5561_D21_1_C58	ACTB	0.786558
4	4.17697	16.318	D21	5561	Animal 5561_D21_1_C59	ACTB	0.630076
4	4.45542	4.99395	D21	5561	Animal 5561_D21_1_C60	ACTB	0.888038
4	-2.0499	14.0693	D21	5561	Animal 5561_D21_1_C15	ACTB	0.667536
4	5.33212	8.41246	D21	5561	Animal 5561_D21_1_C14	ACTB	0.723805
4	9.67417	12.8179	D21	5561	Animal 5561_D21_1_C61	ACTB	0.764612
1	-1.38938	-4.48381	D21	5561	Animal 5561_D21_1_C62	ACTB	0.817758
4	0.933656	10.3693	D21	5561	Animal 5561_D21_1_C63	ACTB	0.849145
4	0.0836061	15.4104	D21	5561	Animal 5561_D21_1_C18	ACTB	0.879882
1	8.55588	-6.6237	D21	5561	Animal 5561_D21_1_C16	ACTB	1.16648
4	2.99804	12.9112	D21	5561	Animal 5561_D21_0_C64	ACTB	0.902166
4	-4.81151	13.0091	D21	5561	Animal 5561_D21_1_C65	ACTB	0.778482
4	0.342712	15.347	D21	5561	Animal 5561_D21_1_C66	ACTB	0.94114
3	22.2051	-7.51862	D21	5561	Animal 5561_D21_1_C21	ACTB	1.2143
4	2.79958	-5.7278	D21	5561	Animal 5561_D21_1_C20	ACTB	0.619844
4	-14.362	-10.7374	D21	5561	Animal 5561_D21_1_C19	ACTB	0.817146
4	-9.69489	-9.43451	D21	5561	Animal 5561_D21_1_C67	ACTB	0.932476
4	-5.56407	6.35174	D21	5561	Animal 5561_D21_1_C68	ACTB	0.780573
4	10.3586	2.12357	D21	5561	Animal 5561_D21_1_C69	ACTB	0.802673
4	8.87561	3.77821	D21	5561	Animal 5561_D21_1_C24	ACTB	0.884352
4	-2.69455	15.4714	D21	5561	Animal 5561_D21_1_C23	ACTB	0.633143
4	10.7094	4.30519	D21	5561	Animal 5561_D21_1_C22	ACTB	0.854869
4	-2.68015	1.9974	D21	5561	Animal 5561_D21_1_C70	ACTB	0.801831
5	4.78118	-16.3335	D21	5561	Animal 5561_D21_1_C71	ACTB	0.809957
4	10.6992	3.95308	D21	5561	Animal 5561_D21_1_C72	ACTB	0.837124
4	-0.280863	13.7376	D21	5561	Animal 5561_D21_1_C25	ACTB	0.700063
4	4.13257	16.2084	D21	5561	Animal 5561_D21_1_C26	ACTB	1.05019
1	-10.7479	3.09979	D21	5561	Animal 5561_D21_1_C27	ACTB	0.79916
4	-1.65685	5.76593	D21	5561	Animal 5561_D21_1_C75	ACTB	0.693776
5	7.49238	-15.8096	D21	5561	Animal 5561_D21_1_C74	ACTB	1.01907
1	-1.57819	-3.02144	D21	5561	Animal 5561_D21_1_C73	ACTB	0.772297
4	-4.31231	14.0768	D21	5561	Animal 5561_D21_1_C28	ACTB	0.778847
4	4.14348	2.87751	D21	5561	Animal 5561_D21_1_C29	ACTB	0.747193
4	-13.3026	-11.9162	D21	5561	Animal 5561_D21_1_C30	ACTB	0.765532
4	1.80846	6.38457	D21	5561	Animal 5561_D21_1_C78	ACTB	0.776725
5	1.2306	-15.8218	D21	5561	Animal 5561_D21_?_C77	ACTB	0.211027
2	17.5572	0.757102	D21	5561	Animal 5561_D21_1_C76	ACTB	0.828918
4	2.95358	12.8048	D21	5561	Animal 5561_D21_1_C31	ACTB	0.786187
4	-11.8684	-9.33814	D21	5561	Animal 5561_D21_1_C32	ACTB	0.817554
4	8.63655	3.70288	D21	5561	Animal 5561_D21_1_C33	ACTB	0.759391
4	1.69202	6.53998	D21	5561	Animal 5561_D21_1_C81	ACTB	0.694102
4	-8.99829	-9.42349	D21	5561	Animal 5561_D21_1_C80	ACTB	0.666223
4	10.5929	2.22102	D21	5561	Animal 5561_D21_1_C34	ACTB	0.666541
4	5.24736	7.54715	D21	5561	Animal 5561_D21_1_C35	ACTB	0.687963
4	1.99023	-3.99383	D21	5561	Animal 5561_D21_1_C36	ACTB	0.722975
1	-2.02232	-4.57201	D21	5561	Animal 5561_D21_1_C83	ACTB	0.797157
4	2.06022	15.1245	D21	5561	Animal 5561_D21_1_C82	ACTB	0.980792
4	5.07604	8.14638	D21	5561	Animal 5561_D21_1_C37	ACTB	0.83548
4	-1.4867	12.1832	D21	5561	Animal 5561_D21_1_C39	ACTB	0.885989
4	2.79659	-5.67898	D21	5561	Animal 5561_D21_1_C87	ACTB	0.898101
1	-10.0873	3.2882	D21	5561	Animal 5561_D21_1_C86	ACTB	0.842172
4	-2.15191	7.78854	D21	5561	Animal 5561_D21_1_C85	ACTB	0.802077
2	20.0064	-4.39624	D21	5561	Animal 5561_D21_1_C42	ACTB	0.965332
1	-12.5639	16.2776	D21	5561	Animal 5561_D21_1_C89	ACTB	0.619585
4	12.6122	3.2998	D21	5561	Animal 5561_D21_1_C43	ACTB	0.646952
4	2.53236	14.7916	D21	5561	Animal 5561_D21_1_C44	ACTB	1.00008
4	-1.343	7.08792	D21	5561	Animal 5561_D21_1_C45	ACTB	0.616158
4	-0.0437702	13.6926	D21	5561	Animal 5561_D21_1_C93	ACTB	0.800994
1	-12.321	-3.2095	D21	5561	Animal 5561_D21_1_C92	ACTB	1.09333
4	4.73505	8.23302	D21	5561	Animal 5561_D21_1_C91	ACTB	0.778856
4	0.667586	13.3634	D21	5561	Animal 5561_D21_1_C46	ACTB	0.823033
5	14.3016	-11.2562	D21	5561	Animal 5561_D21_1_C47	ACTB	0.704998
4	7.50015	-0.350982	D21	5561	Animal 5561_D21_1_C48	ACTB	0.887081
5	-7.709	-10.1388	D21	5561	Animal 5561_D21_1_C96	ACTB	0.827178
5	0.389219	-18.7485	D21	5561	Animal 5561_D21_1_C95	ACTB	0.518011
4	2.04428	15.5772	D21	5561	Animal 5561_D21_1_C94	ACTB	0.764174
4	-0.917149	-3.1194	D90	5561	Animal 5561_D90_1_C02	ACTB	0.840556
1	-2.08296	-2.53409	D90	5561	Animal 5561_D90_1_C01	ACTB	0.842286
4	1.98476	11.613	D90	5561	Animal 5561_D90_1_C49	ACTB	0.819218
4	-2.36639	7.36158	D90	5561	Animal 5561_D90_1_C50	ACTB	0.98067
4	2.98742	-4.89883	D90	5561	Animal 5561_D90_1_C51	ACTB	0.780881
1	-13.2198	-1.1175	D90	5561	Animal 5561_D90_1_C06	ACTB	0.835593
1	-9.14697	2.43785	D90	5561	Animal 5561_D90_1_C05	ACTB	0.821824
4	1.87556	10.2341	D90	5561	Animal 5561_D90_1_C04	ACTB	0.85797
1	-7.80349	-0.346349	D90	5561	Animal 5561_D90_1_C53	ACTB	0.802114
1	-3.53041	7.91358	D90	5561	Animal 5561_D90_1_C09	ACTB	0.856431
4	-6.66498	-0.183832	D90	5561	Animal 5561_D90_1_C08	ACTB	0.807954
1	-7.88576	-0.630308	D90	5561	Animal 5561_D90_1_C07	ACTB	0.6978
4	-1.62638	4.92286	D90	5561	Animal 5561_D90_1_C56	ACTB	0.810037
4	2.70433	4.45362	D90	5561	Animal 5561_D90_1_C57	ACTB	0.881586
4	2.39091	4.56583	D90	5561	Animal 5561_D90_1_C12	ACTB	0.754162
1	-8.58433	4.64684	D90	5561	Animal 5561_D90_1_C11	ACTB	0.866701
4	-7.3471	-8.77971	D90	5561	Animal 5561_D90_1_C58	ACTB	0.818217
4	-0.394629	10.1691	D90	5561	Animal 5561_D90_1_C59	ACTB	0.834638
4	2.95642	4.27975	D90	5561	Animal 5561_D90_1_C60	ACTB	0.959647
1	-4.76699	-12.1297	D90	5561	Animal 5561_D90_1_C15	ACTB	0.946509
4	-3.80595	0.79512	D90	5561	Animal 5561_D90_1_C14	ACTB	0.687233
1	-7.73248	5.3975	D90	5561	Animal 5561_D90_1_C13	ACTB	0.845521
4	3.93094	11.5845	D90	5561	Animal 5561_D90_1_C61	ACTB	0.904132
1	-11.5286	-4.23925	D90	5561	Animal 5561_D90_1_C63	ACTB	1.21567
1	-10.1457	6.48478	D90	5561	Animal 5561_D90_1_C18	ACTB	0.876463
4	1.92793	11.7057	D90	5561	Animal 5561_D90_1_C17	ACTB	0.933822
4	0.377964	5.84399	D90	5561	Animal 5561_D90_1_C16	ACTB	0.973198
1	-16.2814	5.08685	D90	5561	Animal 5561_D90_1_C64	ACTB	0.660338
4	-5.21301	-0.864488	D90	5561	Animal 5561_D90_1_C65	ACTB	0.795767
1	-5.19383	13.3434	D90	5561	Animal 5561_D90_1_C66	ACTB	0.79226
1	-8.45147	9.18872	D90	5561	Animal 5561_D90_1_C21	ACTB	0.852129
1	-5.58503	2.40325	D90	5561	Animal 5561_D90_1_C20	ACTB	0.837078
4	-14.3701	-10.7364	D90	5561	Animal 5561_D90_0_C19	ACTB	0.826502
4	-9.72554	-9.44764	D90	5561	Animal 5561_D90_0_C67	ACTB	0.894872
1	-1.11476	17.0793	D90	5561	Animal 5561_D90_1_C68	ACTB	0.909061
4	-2.05087	7.9833	D90	5561	Animal 5561_D90_1_C69	ACTB	0.922271
4	5.76824	-2.72822	D90	5561	Animal 5561_D90_1_C24	ACTB	0.817291
1	-14.4557	2.94146	D90	5561	Animal 5561_D90_1_C23	ACTB	0.829356
1	-15.2335	0.0348679	D90	5561	Animal 5561_D90_1_C22	ACTB	0.95858
4	-3.31325	16.2312	D90	5561	Animal 5561_D90_1_C70	ACTB	0.788135
4	0.550941	7.25074	D90	5561	Animal 5561_D90_1_C71	ACTB	0.8881
4	-0.846593	-3.09168	D90	5561	Animal 5561_D90_1_C72	ACTB	0.876072
1	-14.8219	-5.26953	D90	5561	Animal 5561_D90_1_C25	ACTB	0.827146
1	-2.05132	-4.64433	D90	5561	Animal 5561_D90_1_C26	ACTB	0.804055
1	-15.0832	0.449994	D90	5561	Animal 5561_D90_1_C27	ACTB	0.676611
5	-18.9416	9.79109	D90	5561	Animal 5561_D90_1_C75	ACTB	0.403431
1	-13.0826	-0.443704	D90	5561	Animal 5561_D90_1_C73	ACTB	0.817851
4	4.02269	2.94484	D90	5561	Animal 5561_D90_0_C29	ACTB	0.733622
4	-2.48583	6.76329	D90	5561	Animal 5561_D90_1_C30	ACTB	0.809087
4	3.96963	-2.08705	D90	5561	Animal 5561_D90_1_C76	ACTB	0.848981
1	-9.07595	7.18021	D90	5561	Animal 5561_D90_1_C31	ACTB	0.971787
4	-2.61387	6.41057	D90	5561	Animal 5561_D90_1_C32	ACTB	0.794467
1	-17.3536	3.33315	D90	5561	Animal 5561_D90_1_C33	ACTB	0.7703
1	-4.78922	2.58629	D90	5561	Animal 5561_D90_1_C80	ACTB	0.69055
5	-0.532231	-18.8025	D90	5561	Animal 5561_D90_1_C79	ACTB	0.990219
1	-15.7234	4.01399	D90	5561	Animal 5561_D90_1_C34	ACTB	0.769808
1	-7.12502	0.395157	D90	5561	Animal 5561_D90_1_C83	ACTB	0.809102
1	-16.4174	5.12954	D90	5561	Animal 5561_D90_1_C38	ACTB	0.862461
4	-3.04482	6.53694	D90	5561	Animal 5561_D90_1_C39	ACTB	0.901685
4	-3.92393	5.46868	D90	5561	Animal 5561_D90_1_C87	ACTB	0.820283
1	-10.0021	3.30331	D90	5561	Animal 5561_D90_0_C86	ACTB	0.848409
1	-9.24087	0.827726	D90	5561	Animal 5561_D90_1_C85	ACTB	0.853587
1	-9.40362	1.60625	D90	5561	Animal 5561_D90_1_C40	ACTB	0.799214
1	-13.6143	-11.5543	D90	5561	Animal 5561_D90_0_C89	ACTB	0.919707
4	12.6312	3.31747	D90	5561	Animal 5561_D90_0_C43	ACTB	0.649433
1	-8.32589	8.51134	D90	5561	Animal 5561_D90_1_C92	ACTB	0.849283
1	-14.3021	-7.88683	D90	5561	Animal 5561_D90_1_C46	ACTB	0.930227
1	-0.569909	-8.03489	D90	5561	Animal 5561_D90_1_C47	ACTB	1.1151
1	-16.4256	-7.07937	D90	5561	Animal 5561_D90_1_C48	ACTB	0.936976
5	8.70308	-10.879	D90	5561	Animal 5561_D90_1_C96	ACTB	0.812683
1	-6.15847	2.93667	D90	5561	Animal 5561_D90_1_C95	ACTB	0.662862
4	-5.7148	0.59981	D90	5561	Animal 5561_D90_1_C94	ACTB	0.961102
4	-14.7972	-5.68161	D0	5555	Animal 5555_D0_1_C02	ACTB	0.916738
1	-13.2676	11.0848	D0	5555	Animal 5555_D0_1_C01	ACTB	0.964251
5	-10.2666	-7.9728	D0	5555	Animal 5555_D0_1_C51	ACTB	0.683924
5	-1.15548	-15.1096	D0	5555	Animal 5555_D0_1_C06	ACTB	0.934676
5	-3.02702	-12.029	D0	5555	Animal 5555_D0_1_C05	ACTB	0.896971
2	14.5941	-4.13898	D0	5555	Animal 5555_D0_1_C04	ACTB	0.978808
4	-2.02014	1.54565	D0	5555	Animal 5555_D0_1_C53	ACTB	0.809195
5	-6.56218	-10.5811	D0	5555	Animal 5555_D0_1_C54	ACTB	1.07093
5	-6.54974	8.33045	D0	5555	Animal 5555_D0_1_C07	ACTB	0.946022
1	-20.1701	3.63271	D0	5555	Animal 5555_D0_1_C56	ACTB	1.03438
5	4.3495	-14.278	D0	5555	Animal 5555_D0_1_C12	ACTB	1.06113
5	-1.26886	-12.3968	D0	5555	Animal 5555_D0_1_C11	ACTB	0.974155
4	10.9714	-0.942561	D0	5555	Animal 5555_D0_1_C10	ACTB	1.08359
5	-0.210369	-15.8698	D0	5555	Animal 5555_D0_1_C58	ACTB	1.18382
4	-3.29066	-2.84161	D0	5555	Animal 5555_D0_1_C60	ACTB	1.0026
1	-4.82295	-12.068	D0	5555	Animal 5555_D0_0_C15	ACTB	0.968948
5	-2.14616	-14.5157	D0	5555	Animal 5555_D0_1_C14	ACTB	1.07695
1	-14.5489	-2.80907	D0	5555	Animal 5555_D0_1_C61	ACTB	0.942344
5	0.961837	-17.438	D0	5555	Animal 5555_D0_1_C62	ACTB	0.887848
1	-11.7372	-2.82588	D0	5555	Animal 5555_D0_1_C63	ACTB	0.877669
1	-9.91243	6.54986	D0	5555	Animal 5555_D0_0_C18	ACTB	0.935034
5	-11.6391	12.6444	D0	5555	Animal 5555_D0_1_C17	ACTB	0.654857
5	-4.09552	-7.97916	D0	5555	Animal 5555_D0_1_C16	ACTB	0.946181
1	-11.4469	-2.05133	D0	5555	Animal 5555_D0_1_C64	ACTB	0.792021
4	7.19304	4.70626	D0	5555	Animal 5555_D0_1_C21	ACTB	0.984866
1	-5.20749	2.91348	D0	5555	Animal 5555_D0_0_C20	ACTB	0.866639
1	-1.98419	-6.33183	D0	5555	Animal 5555_D0_1_C19	ACTB	0.964537
5	-4.65758	-12.5046	D0	5555	Animal 5555_D0_1_C69	ACTB	1.01149
5	1.38239	-12.15	D0	5555	Animal 5555_D0_1_C23	ACTB	0.963372
4	4.00875	-5.89375	D0	5555	Animal 5555_D0_1_C22	ACTB	1.03605
5	-11.395	-7.19507	D0	5555	Animal 5555_D0_1_C72	ACTB	0.968447
5	-0.121791	-18.8665	D0	5555	Animal 5555_D0_1_C25	ACTB	1.37479
5	-1.43777	-19.2713	D0	5555	Animal 5555_D0_1_C26	ACTB	1.10656
5	-0.386598	-15.8181	D0	5555	Animal 5555_D0_1_C27	ACTB	1.02461
5	-4.72022	-12.1322	D0	5555	Animal 5555_D0_1_C75	ACTB	0.790548
5	4.49511	-13.6893	D0	5555	Animal 5555_D0_?_C74	ACTB	0.821863
5	0.272899	-15.3356	D0	5555	Animal 5555_D0_1_C73	ACTB	0.977147
1	-7.21	1.49389	D0	5555	Animal 5555_D0_1_C30	ACTB	0.794451
5	-4.85341	-14.2353	D0	5555	Animal 5555_D0_1_C78	ACTB	1.03306
1	-16.8818	6.89238	D0	5555	Animal 5555_D0_1_C77	ACTB	0.84414
5	-6.44499	-11.65	D0	5555	Animal 5555_D0_1_C76	ACTB	1.04827
5	0.850503	-17.4214	D0	5555	Animal 5555_D0_1_C32	ACTB	0.919162
1	-7.39016	-5.74358	D0	5555	Animal 5555_D0_1_C33	ACTB	1.01659
5	5.10901	-15.135	D0	5555	Animal 5555_D0_1_C81	ACTB	0.685823
5	14.6437	9.14345	D0	5555	Animal 5555_D0_1_C80	ACTB	0.896507
4	6.95963	7.46199	D0	5555	Animal 5555_D0_1_C79	ACTB	0.858274
5	5.77785	-5.69178	D0	5555	Animal 5555_D0_1_C34	ACTB	0.802438
4	9.21592	12.4107	D0	5555	Animal 5555_D0_1_C36	ACTB	1.00885
4	5.82557	-5.07662	D0	5555	Animal 5555_D0_1_C83	ACTB	0.871047
1	-15.2069	-1.59419	D0	5555	Animal 5555_D0_1_C82	ACTB	0.751513
4	9.23698	12.3895	D0	5555	Animal 5555_D0_1_C37	ACTB	0.885996
5	-0.321133	-13.3683	D0	5555	Animal 5555_D0_1_C38	ACTB	1.15963
4	-2.93421	6.48675	D0	5555	Animal 5555_D0_0_C39	ACTB	0.946463
5	-0.521659	-18.804	D0	5555	Animal 5555_D0_1_C87	ACTB	0.642165
4	4.66992	-4.24475	D0	5555	Animal 5555_D0_1_C86	ACTB	0.994637
5	-9.86616	-3.45413	D0	5555	Animal 5555_D0_1_C85	ACTB	0.882003
5	-2.47986	-12.1289	D0	5555	Animal 5555_D0_1_C42	ACTB	0.914456
5	-8.40012	-12.1651	D0	5555	Animal 5555_D0_1_C89	ACTB	0.93703
5	-9.61613	-14.3987	D0	5555	Animal 5555_D0_1_C88	ACTB	0.859791
4	4.18116	-6.08602	D0	5555	Animal 5555_D0_1_C92	ACTB	0.7595
5	-6.48206	-11.6076	D0	5555	Animal 5555_D0_1_C91	ACTB	0.955645
4	-14.2924	-7.88689	D0	5555	Animal 5555_D0_0_C46	ACTB	0.993095
5	0.272856	-16.2681	D0	5555	Animal 5555_D0_1_C48	ACTB	0.357898
4	1.52723	-2.89216	D0	5555	Animal 5555_D0_1_C96	ACTB	1.14039
4	7.57866	-1.78112	D0	5555	Animal 5555_D0_1_C95	ACTB	0.859163
5	0.905188	-14.5032	D0	5555	Animal 5555_D0_1_C94	ACTB	1.17404
2	15.9484	-4.72353	D21	5555	Animal 5555_21_1_C03	ACTB	1.09142
4	-0.535966	-0.968815	D21	5555	Animal 5555_21_1_C02	ACTB	0.677137
3	23.9074	-5.96569	D21	5555	Animal 5555_21_1_C01	ACTB	0.953604
3	20.971	-8.9119	D21	5555	Animal 5555_21_1_C49	ACTB	1.10078
2	18.1633	-4.51259	D21	5555	Animal 5555_21_1_C50	ACTB	0.999087
2	17.903	-3.65295	D21	5555	Animal 5555_21_1_C51	ACTB	0.867145
2	19.3222	-3.26335	D21	5555	Animal 5555_21_1_C06	ACTB	0.780562
3	22.333	-9.02968	D21	5555	Animal 5555_21_1_C52	ACTB	0.967377
2	17.1285	-3.00365	D21	5555	Animal 5555_21_1_C53	ACTB	0.891348
5	-6.51227	-10.5608	D21	5555	Animal 5555_21_0_C54	ACTB	1.05645
3	24.8387	-5.15512	D21	5555	Animal 5555_21_1_C07	ACTB	1.08235
2	19.3684	-5.41236	D21	5555	Animal 5555_21_1_C56	ACTB	0.89399
3	21.5375	-6.79088	D21	5555	Animal 5555_21_1_C57	ACTB	1.04549
3	20.1545	-9.86727	D21	5555	Animal 5555_21_1_C11	ACTB	0.981656
3	21.1995	-8.5626	D21	5555	Animal 5555_21_1_C58	ACTB	1.01785
2	18.4935	-6.1587	D21	5555	Animal 5555_21_1_C59	ACTB	0.904788
2	19.6168	-6.5705	D21	5555	Animal 5555_21_1_C60	ACTB	1.04767
4	-3.03842	11.3226	D21	5555	Animal 5555_21_1_C15	ACTB	0.761353
2	16.214	-2.67161	D21	5555	Animal 5555_21_1_C14	ACTB	0.938792
5	4.48713	-13.6173	D21	5555	Animal 5555_21_1_C62	ACTB	0.219414
2	17.1547	-2.82055	D21	5555	Animal 5555_21_1_C63	ACTB	0.994804
3	20.9295	-8.80775	D21	5555	Animal 5555_21_1_C18	ACTB	1.04809
3	19.9745	-8.22717	D21	5555	Animal 5555_21_1_C17	ACTB	0.994223
2	18.3822	-4.98959	D21	5555	Animal 5555_21_1_C21	ACTB	0.988191
2	19.6593	0.285594	D21	5555	Animal 5555_21_1_C20	ACTB	1.22721
2	19.5781	-3.22391	D21	5555	Animal 5555_21_1_C19	ACTB	1.04993
3	20.3503	-6.65584	D21	5555	Animal 5555_21_1_C67	ACTB	1.02396
4	0.288094	9.25415	D21	5555	Animal 5555_21_1_C68	ACTB	0.798322
2	17.248	-3.65501	D21	5555	Animal 5555_21_1_C69	ACTB	0.938404
4	3.23478	-3.60148	D21	5555	Animal 5555_21_1_C23	ACTB	0.794481
2	17.0681	-4.93776	D21	5555	Animal 5555_21_1_C22	ACTB	0.775547
2	19.111	-3.93717	D21	5555	Animal 5555_21_1_C70	ACTB	0.97378
2	17.7456	-0.92664	D21	5555	Animal 5555_21_1_C72	ACTB	0.906857
2	17.2827	-3.33963	D21	5555	Animal 5555_21_1_C25	ACTB	0.950194
2	20.0673	-3.00062	D21	5555	Animal 5555_21_1_C26	ACTB	1.02299
2	16.354	-1.08502	D21	5555	Animal 5555_21_1_C27	ACTB	0.940431
2	17.431	-4.70659	D21	5555	Animal 5555_21_1_C74	ACTB	0.968555
2	18.4486	-4.04467	D21	5555	Animal 5555_21_1_C73	ACTB	0.902628
2	18.4579	-4.43499	D21	5555	Animal 5555_21_1_C28	ACTB	0.973223
2	16.5993	-2.00901	D21	5555	Animal 5555_21_1_C78	ACTB	0.908045
3	19.1237	-6.51575	D21	5555	Animal 5555_21_1_C76	ACTB	0.968326
2	18.4516	-4.10892	D21	5555	Animal 5555_21_1_C31	ACTB	0.940532
3	19.0537	-7.95029	D21	5555	Animal 5555_21_1_C80	ACTB	0.888506
2	18.2509	-4.51369	D21	5555	Animal 5555_21_1_C79	ACTB	0.896592
2	18.2096	-2.68797	D21	5555	Animal 5555_21_1_C34	ACTB	1.02449
3	21.3458	-7.65717	D21	5555	Animal 5555_21_1_C35	ACTB	1.02787
2	18.5452	-6.08456	D21	5555	Animal 5555_21_1_C36	ACTB	0.856925
2	17.8189	-2.73956	D21	5555	Animal 5555_21_1_C84	ACTB	0.814136
3	21.3882	-7.98806	D21	5555	Animal 5555_21_1_C83	ACTB	1.04935
4	10.3619	9.16902	D21	5555	Animal 5555_21_1_C37	ACTB	0.811713
2	20.6342	-3.63608	D21	5555	Animal 5555_21_1_C38	ACTB	0.92782
3	21.4915	-8.29406	D21	5555	Animal 5555_21_1_C39	ACTB	1.10966
2	17.9301	-3.73976	D21	5555	Animal 5555_21_1_C87	ACTB	0.960979
3	21.7222	-3.63529	D21	5555	Animal 5555_21_2_C86	ACTB	1.22164
2	16.7817	-3.90518	D21	5555	Animal 5555_21_1_C85	ACTB	0.801006
2	19.202	-4.50156	D21	5555	Animal 5555_21_1_C40	ACTB	0.90153
2	16.1522	-2.08381	D21	5555	Animal 5555_21_1_C41	ACTB	0.917173
2	18.9545	-3.60496	D21	5555	Animal 5555_21_1_C42	ACTB	0.799326
2	18.0037	-5.89518	D21	5555	Animal 5555_21_1_C90	ACTB	0.826801
3	22.1509	-9.12495	D21	5555	Animal 5555_21_1_C89	ACTB	1.10318
5	-9.62572	-14.3995	D21	5555	Animal 5555_21_0_C88	ACTB	0.78317
2	17.599	-4.13464	D21	5555	Animal 5555_21_1_C44	ACTB	0.828177
2	15.5738	-2.08129	D21	5555	Animal 5555_21_1_C45	ACTB	1.01761
2	18.7118	-4.82106	D21	5555	Animal 5555_21_1_C93	ACTB	0.898232
3	21.1551	-8.42013	D21	5555	Animal 5555_21_1_C92	ACTB	1.00214
3	22.1572	-8.93236	D21	5555	Animal 5555_21_1_C91	ACTB	1.13118
3	19.8025	-8.10663	D21	5555	Animal 5555_21_1_C46	ACTB	0.904873
5	-9.91489	11.8433	D21	5555	Animal 5555_21_1_C47	ACTB	0.676812
2	17.6756	-6.16078	D21	5555	Animal 5555_21_1_C95	ACTB	0.846633
2	16.0708	-2.61499	D21	5555	Animal 5555_21_1_C94	ACTB	0.812321
4	-0.271902	3.06891	D90	5555	Animal 5555_90_1_C03	ACTB	0.747175
4	1.31768	9.25439	D90	5555	Animal 5555_90_1_C02	ACTB	0.820755
4	5.65888	-1.96201	D90	5555	Animal 5555_90_1_C01	ACTB	0.706691
4	2.06999	-1.21154	D90	5555	Animal 5555_90_1_C49	ACTB	0.672494
4	-3.36647	6.80848	D90	5555	Animal 5555_90_1_C50	ACTB	0.639436
1	-10.3938	7.29517	D90	5555	Animal 5555_90_1_C51	ACTB	0.573663
1	-14.2557	-1.3609	D90	5555	Animal 5555_90_1_C06	ACTB	0.917948
1	-16.4517	6.79278	D90	5555	Animal 5555_90_1_C05	ACTB	0.611216
3	21.9092	-7.57759	D90	5555	Animal 5555_90_1_C52	ACTB	1.06382
4	1.85961	0.330359	D90	5555	Animal 5555_90_1_C53	ACTB	0.702867
4	-1.35787	8.19434	D90	5555	Animal 5555_90_1_C54	ACTB	0.818086
4	-7.35333	-1.42538	D90	5555	Animal 5555_90_1_C09	ACTB	0.849495
1	-19.0587	2.05447	D90	5555	Animal 5555_90_1_C08	ACTB	0.712734
3	24.8403	-5.15369	D90	5555	Animal 5555_90_0_C07	ACTB	1.04539
1	-6.7444	-0.0324692	D90	5555	Animal 5555_90_1_C56	ACTB	0.733801
1	-8.69004	9.71815	D90	5555	Animal 5555_90_1_C57	ACTB	0.804558
3	22.4977	-7.80671	D90	5555	Animal 5555_90_1_C12	ACTB	1.1357
3	20.1581	-9.86652	D90	5555	Animal 5555_90_0_C11	ACTB	0.91653
4	-7.22687	-1.56686	D90	5555	Animal 5555_90_1_C10	ACTB	0.690877
2	12.7254	0.686687	D90	5555	Animal 5555_90_1_C58	ACTB	0.72166
1	-17.5897	1.3858	D90	5555	Animal 5555_90_1_C59	ACTB	0.795086
1	6.99595	-4.39742	D90	5555	Animal 5555_90_1_C60	ACTB	0.895917
4	1.96802	-2.34771	D90	5555	Animal 5555_90_1_C15	ACTB	0.457842
1	-15.7387	6.13619	D90	5555	Animal 5555_90_1_C14	ACTB	0.926085
2	16.6226	-5.86839	D90	5555	Animal 5555_90_1_C13	ACTB	0.783668
5	0.886827	-17.3258	D90	5555	Animal 5555_90_1_C61	ACTB	0.96197
1	-7.64323	7.76018	D90	5555	Animal 5555_90_1_C62	ACTB	0.74041
4	1.83633	0.41999	D90	5555	Animal 5555_90_1_C63	ACTB	0.696874
1	-2.85307	-11.7937	D90	5555	Animal 5555_90_1_C18	ACTB	0.712331
4	0.714709	2.00976	D90	5555	Animal 5555_90_1_C17	ACTB	0.806786
4	4.31903	4.79672	D90	5555	Animal 5555_90_1_C16	ACTB	0.816465
1	-8.78362	6.98344	D90	5555	Animal 5555_90_1_C65	ACTB	0.634825
4	4.69043	1.85579	D90	5555	Animal 5555_90_1_C66	ACTB	0.721194
2	19.6728	0.296818	D90	5555	Animal 5555_90_0_C20	ACTB	1.13569
4	1.98587	7.83314	D90	5555	Animal 5555_90_1_C19	ACTB	0.776811
4	4.32666	5.10436	D90	5555	Animal 5555_90_1_C67	ACTB	0.847304
1	-8.97144	-6.97114	D90	5555	Animal 5555_90_1_C24	ACTB	0.789335
4	-2.50363	9.88912	D90	5555	Animal 5555_90_1_C23	ACTB	0.706774
1	-9.6495	4.19317	D90	5555	Animal 5555_90_1_C70	ACTB	0.687984
1	-14.8166	1.20854	D90	5555	Animal 5555_90_1_C71	ACTB	0.551355
4	3.98454	4.53048	D90	5555	Animal 5555_90_1_C25	ACTB	0.619584
4	3.12722	8.53952	D90	5555	Animal 5555_90_1_C26	ACTB	0.841545
4	-0.00506685	0.625966	D90	5555	Animal 5555_90_1_C75	ACTB	0.777197
5	-0.331461	-13.951	D90	5555	Animal 5555_90_1_C74	ACTB	0.533004
2	18.4786	-4.03884	D90	5555	Animal 5555_90_0_C73	ACTB	0.845159
4	5.39539	-0.30798	D90	5555	Animal 5555_90_1_C28	ACTB	0.774295
4	-4.02577	-3.23068	D90	5555	Animal 5555_90_1_C29	ACTB	0.817475
4	8.30579	-0.219952	D90	5555	Animal 5555_90_1_C30	ACTB	0.778405
4	-7.62495	-1.4056	D90	5555	Animal 5555_90_1_C78	ACTB	0.75289
1	-0.671545	-6.44846	D90	5555	Animal 5555_90_1_C77	ACTB	0.602534
4	6.4952	-1.14171	D90	5555	Animal 5555_90_1_C31	ACTB	0.720703
1	-14.9054	7.59941	D90	5555	Animal 5555_90_1_C81	ACTB	0.626533
3	19.0447	-7.93971	D90	5555	Animal 5555_90_0_C80	ACTB	0.850396
4	1.80442	0.197345	D90	5555	Animal 5555_90_1_C79	ACTB	0.672771
1	-14.3696	5.61761	D90	5555	Animal 5555_90_1_C34	ACTB	0.738211
5	-1.71288	-9.85448	D90	5555	Animal 5555_90_1_C36	ACTB	0.901166
4	6.95248	-4.29409	D90	5555	Animal 5555_90_1_C84	ACTB	0.76941
4	9.3927	-4.17144	D90	5555	Animal 5555_90_1_C83	ACTB	0.682423
4	1.02058	3.15172	D90	5555	Animal 5555_90_1_C82	ACTB	0.785995
4	5.66481	-5.54283	D90	5555	Animal 5555_90_1_C38	ACTB	0.738197
1	-16.1787	4.97618	D90	5555	Animal 5555_90_1_C41	ACTB	0.740139
5	-15.4845	12.838	D90	5555	Animal 5555_90_1_C90	ACTB	0.84095
1	-4.03379	5.49398	D90	5555	Animal 5555_90_1_C43	ACTB	0.617172
1	-12.706	-0.384522	D90	5555	Animal 5555_90_1_C44	ACTB	0.922073
4	9.48553	6.19899	D90	5555	Animal 5555_90_1_C93	ACTB	0.990648
1	-10.8483	5.85128	D90	5555	Animal 5555_90_1_C92	ACTB	0.804675
1	-6.5886	1.95721	D90	5555	Animal 5555_90_1_C91	ACTB	0.740682
5	-9.9049	11.7895	D90	5555	Animal 5555_90_0_C47	ACTB	0.571641
5	-9.82107	11.3387	D0	5554	Animal 5554_D0_C03_1	ACTB	0.712167
1	-11.1597	-1.11348	D0	5554	Animal 5554_D0_C49_1	ACTB	0.839135
5	0.965349	-9.52167	D0	5554	Animal 5554_D0_C04_1	ACTB	0.804576
4	3.33792	9.70213	D0	5554	Animal 5554_D0_C57_1	ACTB	0.704051
4	-1.40244	3.78689	D0	5554	Animal 5554_D0_C12_1	ACTB	0.748271
1	-6.76859	4.01021	D0	5554	Animal 5554_D0_C10_1	ACTB	0.74718
4	3.63938	1.18982	D0	5554	Animal 5554_D0_C65_1	ACTB	0.777655
5	-10.7875	-1.29566	D0	5554	Animal 5554_D0_C66_1	ACTB	0.808586
4	-2.78974	1.40237	D0	5554	Animal 5554_D0_C21_1	ACTB	0.644108
1	-9.74879	-1.15648	D0	5554	Animal 5554_D0_C69_1	ACTB	0.789237
1	-9.06402	-1.20039	D0	5554	Animal 5554_D0_C22_1	ACTB	0.861407
1	-17.7689	-0.491764	D0	5554	Animal 5554_D0_C74_1	ACTB	0.838371
1	-6.76274	9.19937	D0	5554	Animal 5554_D0_C28_1	ACTB	0.583848
5	-9.21472	-1.44177	D0	5554	Animal 5554_D0_C30_1	ACTB	0.761768
1	-6.67282	-7.50696	D0	5554	Animal 5554_D0_C78_1	ACTB	1.08509
5	0.920369	-14.946	D0	5554	Animal 5554_D0_C76_1	ACTB	0.721037
4	9.31027	-3.91909	D0	5554	Animal 5554_D0_C31_1	ACTB	0.621184
5	0.784044	-10.6365	D0	5554	Animal 5554_D0_C80_1	ACTB	0.255849
5	-7.66149	-17.3616	D0	5554	Animal 5554_D0_C79_1	ACTB	0.81825
1	-9.6818	7.72819	D0	5554	Animal 5554_D0_C37_1	ACTB	0.74167
4	3.18219	0.569578	D0	5554	Animal 5554_D0_C89_1	ACTB	0.792639
5	8.44688	-10.8485	D0	5554	Animal 5554_D0_C88_1	ACTB	0.625191
4	-2.12315	1.75782	D0	5554	Animal 5554_D0_C45_1	ACTB	0.822303
4	0.335937	-2.02028	D0	5554	Animal 5554_D0_C92_1	ACTB	0.731624
1	-9.96624	13.8729	D0	5554	Animal 5554_D0_C91_1	ACTB	0.500278
5	0.774888	-14.9713	D0	5554	Animal 5554_D0_C46_1	ACTB	0.861867
4	-0.112511	7.82427	D0	5554	Animal 5554_D0_C95_1	ACTB	1.12693
5	2.52919	-14.5631	D62	5554	Animal 5554_D62_C03_1	ACTB	0.404075
4	0.918929	5.67347	D62	5554	Animal 5554_D62_C01_1	ACTB	0.737265
1	-14.834	3.50366	D62	5554	Animal 5554_D62_C49_1	ACTB	0.724462
2	4.26474	14.4374	D62	5554	Animal 5554_D62_C50_0	ACTB	0.804323
1	-2.20876	-4.61922	D62	5554	Animal 5554_D62_C51_1	ACTB	0.775055
1	-5.47817	-2.96846	D62	5554	Animal 5554_D62_C06_1	ACTB	0.930809
4	-2.50195	3.93987	D62	5554	Animal 5554_D62_C05_0	ACTB	0.857925
2	14.1252	-1.5479	D62	5554	Animal 5554_D62_C04_1	ACTB	0.890964
1	-8.91733	5.31148	D62	5554	Animal 5554_D62_C53_0	ACTB	0.712295
1	-3.26448	5.2403	D62	5554	Animal 5554_D62_C54_0	ACTB	0.771473
1	-13.989	5.27381	D62	5554	Animal 5554_D62_C09_1	ACTB	0.730931
4	10.2649	0.649235	D62	5554	Animal 5554_D62_C08_1	ACTB	0.897874
2	21.233	-3.34849	D62	5554	Animal 5554_D62_C07_0	ACTB	1.11357
2	20.2287	-4.95892	D62	5554	Animal 5554_D62_C55_1	ACTB	0.99832
4	5.13256	14.415	D62	5554	Animal 5554_D62_C56_0	ACTB	0.911247
1	-14.2475	6.12335	D62	5554	Animal 5554_D62_C57_1	ACTB	0.81755
2	21.0147	-3.32185	D62	5554	Animal 5554_D62_C12_1	ACTB	0.955113
3	16.5222	-8.82236	D62	5554	Animal 5554_D62_C11_1	ACTB	1.12192
1	-15.4522	2.74627	D62	5554	Animal 5554_D62_C10_0	ACTB	0.893855
1	-7.98266	-0.228267	D62	5554	Animal 5554_D62_C58_1	ACTB	0.802679
1	-13.0754	0.282603	D62	5554	Animal 5554_D62_C59_1	ACTB	0.673591
2	20.5496	-5.5917	D62	5554	Animal 5554_D62_C60_1	ACTB	1.06928
1	-8.54601	1.94843	D62	5554	Animal 5554_D62_C15_1	ACTB	0.653322
2	23.2753	-5.36044	D62	5554	Animal 5554_D62_C14_1	ACTB	0.887902
1	-16.7412	-3.05517	D62	5554	Animal 5554_D62_C13_0	ACTB	0.914214
2	18.8192	-2.60723	D62	5554	Animal 5554_D62_C61_1	ACTB	0.937599
2	20.4366	-2.48303	D62	5554	Animal 5554_D62_C62_1	ACTB	1.02228
1	-5.92668	2.52093	D62	5554	Animal 5554_D62_C63_1	ACTB	0.694847
5	-7.70596	-17.3853	D62	5554	Animal 5554_D62_C18_1	ACTB	0.886574
5	-7.68646	-17.3811	D62	5554	Animal 5554_D62_C17_1	ACTB	0.948174
2	20.9164	-3.30264	D62	5554	Animal 5554_D62_C16_0	ACTB	1.09292
4	3.6522	4.09409	D62	5554	Animal 5554_D62_C65_1	ACTB	0.660088
3	16.0624	-10.9788	D62	5554	Animal 5554_D62_C66_0	ACTB	0.714546
1	-6.65877	11.7232	D62	5554	Animal 5554_D62_C21_0	ACTB	0.75293
4	8.74305	0.00431265	D62	5554	Animal 5554_D62_C19_1	ACTB	0.670571
2	21.4482	-2.29859	D62	5554	Animal 5554_D62_C68_1	ACTB	0.833379
4	4.62655	-0.425492	D62	5554	Animal 5554_D62_C69_1	ACTB	0.966303
2	10.8585	-4.74699	D62	5554	Animal 5554_D62_C24_0	ACTB	0.964746
3	20.8729	-5.81274	D62	5554	Animal 5554_D62_C23_1	ACTB	0.936334
2	15.3114	-5.1011	D62	5554	Animal 5554_D62_C22_1	ACTB	0.79337
4	9.50251	2.00597	D62	5554	Animal 5554_D62_C70_1	ACTB	0.822857
5	-1.35419	-17.7135	D62	5554	Animal 5554_D62_C71_1	ACTB	-0.165123
5	3.03867	-12.8256	D62	5554	Animal 5554_D62_C25_1	ACTB	0.840307
4	3.9473	10.8953	D62	5554	Animal 5554_D62_C26_1	ACTB	0.686304
3	22.9672	-6.84642	D62	5554	Animal 5554_D62_C27_1	ACTB	1.13297
3	17.8115	-9.26147	D62	5554	Animal 5554_D62_C75_1	ACTB	1.06333
1	-11.722	1.74338	D62	5554	Animal 5554_D62_C28_1	ACTB	0.785978
2	5.15108	14.4611	D62	5554	Animal 5554_D62_C30_0	ACTB	0.998045
1	-14.4182	2.94555	D62	5554	Animal 5554_D62_C78_1	ACTB	0.782185
3	16.4813	-10.2107	D62	5554	Animal 5554_D62_C77_1	ACTB	0.732088
4	9.20044	-2.60433	D62	5554	Animal 5554_D62_C76_1	ACTB	0.879982
5	1.39951	-16.9546	D62	5554	Animal 5554_D62_C31_1	ACTB	0.800649
1	-13.7199	0.648655	D62	5554	Animal 5554_D62_C32_1	ACTB	0.520826
4	5.62508	-0.812914	D62	5554	Animal 5554_D62_C33_1	ACTB	0.567829
1	-8.45863	8.10082	D62	5554	Animal 5554_D62_C81_1	ACTB	0.745348
4	8.71815	5.18637	D62	5554	Animal 5554_D62_C80_0	ACTB	0.796837
4	-1.04377	4.5901	D62	5554	Animal 5554_D62_C34_0	ACTB	0.879359
4	3.54415	11.7869	D62	5554	Animal 5554_D62_C35_0	ACTB	0.82789
5	0.678122	-12.2645	D62	5554	Animal 5554_D62_C84_1	ACTB	0.640844
4	-0.683032	6.38984	D62	5554	Animal 5554_D62_C83_1	ACTB	0.801757
1	-19.2921	-0.147935	D62	5554	Animal 5554_D62_C37_1	ACTB	1.01708
1	-17.8105	3.2264	D62	5554	Animal 5554_D62_C39_1	ACTB	0.660621
4	4.59838	-1.59388	D62	5554	Animal 5554_D62_C87_0	ACTB	0.771842
4	4.69068	12.5507	D62	5554	Animal 5554_D62_C86_1	ACTB	0.970769
4	-1.98347	0.083821	D62	5554	Animal 5554_D62_C85_1	ACTB	0.631162
1	-15.1258	4.94946	D62	5554	Animal 5554_D62_C40_0	ACTB	0.936361
4	3.80065	9.50707	D62	5554	Animal 5554_D62_C42_1	ACTB	0.829295
1	-5.83169	-1.24187	D62	5554	Animal 5554_D62_C90_1	ACTB	0.73831
2	15.6857	-3.29898	D62	5554	Animal 5554_D62_C89_1	ACTB	0.858694
[truncated: 56,333 more rows]
